# Supplementary material for: Mutational screens highlight glycosylation as a modulator of colony-stimulating factor 3 receptor (CSF3R) activity
Source: J Biol Chem. 2023 Apr 26;299(6):104755. doi: 10.1016/j.jbc.2023.104755 (PMC10245049; doi:10.1016/j.jbc.2023.104755)
Supplement: Supporting Table S2 — N-glycopeptides at N571, N579, and N610 of wild-type CSF3R. [file mmc3.xlsx]

## Sheet: CSF3R_TrypsinAndChymo_E
PeptideWithMods	SequenceOnly	uniprotID	ProteinName	Glycosite with Signal Peptide Removed	Glycosite Canonical Seq	Localized	#ofLocalizedPSMs	#ofGlycositesInSeq	LocalizedGlycansSeen	GlycanType		GlycanType
HIHLMAASQAGATN[NGlycan_406.1587]STVL	HIHLMAASQAGATNSTVL	Q99062	>sp|Q99062|CSF3R_HUMAN ECD Granulocyte colony-stimulating factor receptor OS=Homo sapiens OX=9606 GN=CSF3R PE=1 SV=1	586	610	TRUE	4	1	HexNAc(2)	Pauci		Pauci	Paucimannose
HIHLMAASQAGATN[NGlycan_552.2167]STVL	HIHLMAASQAGATNSTVL	Q99062	>sp|Q99062|CSF3R_HUMAN ECD Granulocyte colony-stimulating factor receptor OS=Homo sapiens OX=9606 GN=CSF3R PE=1 SV=1	586	610	TRUE	4	1	HexNAc(2)Fuc(1)	Pauci		Mann	High Mannose
HIHLM[Oxidation]AASQAGATN[NGlycan_568.2116]STVL	HIHLMAASQAGATNSTVL	Q99062	>sp|Q99062|CSF3R_HUMAN ECD Granulocyte colony-stimulating factor receptor OS=Homo sapiens OX=9606 GN=CSF3R PE=1 SV=1	586	610	TRUE	1	1	HexNAc(2)Hex(1)	Pauci		Complex_F	Complex (and Fucosylated)
HIHLMAASQAGATN[NGlycan_568.2116]STVL	HIHLMAASQAGATNSTVL	Q99062	>sp|Q99062|CSF3R_HUMAN ECD Granulocyte colony-stimulating factor receptor OS=Homo sapiens OX=9606 GN=CSF3R PE=1 SV=1	586	610	TRUE	14	1	HexNAc(2)Hex(1)	Pauci		Hybrid_F	Hybrid (and Fucosylated)
HIHLMAASQAGATN[NGlycan_730.2644]STVL	HIHLMAASQAGATNSTVL	Q99062	>sp|Q99062|CSF3R_HUMAN ECD Granulocyte colony-stimulating factor receptor OS=Homo sapiens OX=9606 GN=CSF3R PE=1 SV=1	586	610	TRUE	13	1	HexNAc(2)Hex(2)	Pauci		Hybrid	Hybrid
SAILN[NGlycan_892.3172]ASSRGF	SAILNASSRGF	Q99062	>sp|Q99062|CSF3R_HUMAN ECD Granulocyte colony-stimulating factor receptor OS=Homo sapiens OX=9606 GN=CSF3R PE=1 SV=1	555	579	TRUE	5	1	HexNAc(2)Hex(3)	Pauci		Hybrid_A	Hybrid (and Sialylated)
HIHLM[Oxidation]AASQAGATN[NGlycan_892.3172]STVL	HIHLMAASQAGATNSTVL	Q99062	>sp|Q99062|CSF3R_HUMAN ECD Granulocyte colony-stimulating factor receptor OS=Homo sapiens OX=9606 GN=CSF3R PE=1 SV=1	586	610	TRUE	2	1	HexNAc(2)Hex(3)	Pauci		Complex_AF	Complex (and Fucosylated and Sialylated)
HIHLMAASQAGATN[NGlycan_892.3172]STVL	HIHLMAASQAGATNSTVL	Q99062	>sp|Q99062|CSF3R_HUMAN ECD Granulocyte colony-stimulating factor receptor OS=Homo sapiens OX=9606 GN=CSF3R PE=1 SV=1	586	610	TRUE	14	1	HexNAc(2)Hex(3)	Pauci		Complex_A	Complex (and Sialylated)
AASQAGATN[NGlycan_892.3172]STVL	AASQAGATNSTVL	Q99062	>sp|Q99062|CSF3R_HUMAN ECD Granulocyte colony-stimulating factor receptor OS=Homo sapiens OX=9606 GN=CSF3R PE=1 SV=1	586	610	TRUE	2	1	HexNAc(2)Hex(3)	Pauci		Complex	Complex
HIHLMAASQAGATN[NGlycan_1038.3751]STVLTLM	HIHLMAASQAGATNSTVLTLM	Q99062	>sp|Q99062|CSF3R_HUMAN ECD Granulocyte colony-stimulating factor receptor OS=Homo sapiens OX=9606 GN=CSF3R PE=1 SV=1	586	610	TRUE	2	1	HexNAc(2)Hex(3)Fuc(1)	Pauci		M6P	Mannose 6 Phopshate
HIHLM[Oxidation]AASQAGATN[NGlycan_1038.3751]STVL	HIHLMAASQAGATNSTVL	Q99062	>sp|Q99062|CSF3R_HUMAN ECD Granulocyte colony-stimulating factor receptor OS=Homo sapiens OX=9606 GN=CSF3R PE=1 SV=1	586	610	TRUE	1	1	HexNAc(2)Hex(3)Fuc(1)	Pauci		Hybrid_AF	Hybrid (and Fucosylated and Sialylated)
HIHLMAASQAGATN[NGlycan_1038.3751]STVL	HIHLMAASQAGATNSTVL	Q99062	>sp|Q99062|CSF3R_HUMAN ECD Granulocyte colony-stimulating factor receptor OS=Homo sapiens OX=9606 GN=CSF3R PE=1 SV=1	586	610	TRUE	11	1	HexNAc(2)Hex(3)Fuc(1)	Pauci
TNAQN[NGlycan_1054.37]QSF	TNAQNQSF	Q99062	>sp|Q99062|CSF3R_HUMAN ECD Granulocyte colony-stimulating factor receptor OS=Homo sapiens OX=9606 GN=CSF3R PE=1 SV=1	547	571	TRUE	2	1	HexNAc(2)Hex(4)	Pauci
SAILN[NGlycan_1054.37]ASSRGF	SAILNASSRGF	Q99062	>sp|Q99062|CSF3R_HUMAN ECD Granulocyte colony-stimulating factor receptor OS=Homo sapiens OX=9606 GN=CSF3R PE=1 SV=1	555	579	TRUE	10	1	HexNAc(2)Hex(4)	Pauci
HIHLM[Oxidation]AASQAGATN[NGlycan_1054.37]STVL	HIHLMAASQAGATNSTVL	Q99062	>sp|Q99062|CSF3R_HUMAN ECD Granulocyte colony-stimulating factor receptor OS=Homo sapiens OX=9606 GN=CSF3R PE=1 SV=1	586	610	TRUE	8	1	HexNAc(2)Hex(4)	Pauci
HIHLMAASQAGATN[NGlycan_1054.37]STVL	HIHLMAASQAGATNSTVL	Q99062	>sp|Q99062|CSF3R_HUMAN ECD Granulocyte colony-stimulating factor receptor OS=Homo sapiens OX=9606 GN=CSF3R PE=1 SV=1	586	610	TRUE	23	1	HexNAc(2)Hex(4)	Pauci
MAASQAGATN[NGlycan_1054.37]STVL	MAASQAGATNSTVL	Q99062	>sp|Q99062|CSF3R_HUMAN ECD Granulocyte colony-stimulating factor receptor OS=Homo sapiens OX=9606 GN=CSF3R PE=1 SV=1	586	610	TRUE	1	1	HexNAc(2)Hex(4)	Pauci
AASQAGATN[NGlycan_1054.37]STVL	AASQAGATNSTVL	Q99062	>sp|Q99062|CSF3R_HUMAN ECD Granulocyte colony-stimulating factor receptor OS=Homo sapiens OX=9606 GN=CSF3R PE=1 SV=1	586	610	TRUE	4	1	HexNAc(2)Hex(4)	Pauci
HIHLMAASQAGATN[NGlycan_1200.4279]STVL	HIHLMAASQAGATNSTVL	Q99062	>sp|Q99062|CSF3R_HUMAN ECD Granulocyte colony-stimulating factor receptor OS=Homo sapiens OX=9606 GN=CSF3R PE=1 SV=1	586	610	TRUE	1	1	HexNAc(2)Hex(4)Fuc(1)	Pauci
HIHLMAASQAGATN[NGlycan_1134.3364]STVLTLMT	HIHLMAASQAGATNSTVLTLMT	Q99062	>sp|Q99062|CSF3R_HUMAN ECD Granulocyte colony-stimulating factor receptor OS=Homo sapiens OX=9606 GN=CSF3R PE=1 SV=1	586	610	TRUE	2	1	HexNAc(2)Hex(4)Phospho(1)	M6P
TIFWTNAQN[NGlycan_1216.4229]QSF	TIFWTNAQNQSF	Q99062	>sp|Q99062|CSF3R_HUMAN ECD Granulocyte colony-stimulating factor receptor OS=Homo sapiens OX=9606 GN=CSF3R PE=1 SV=1	547	571	TRUE	2	1	HexNAc(2)Hex(5)	Mann
WTNAQN[NGlycan_1216.4229]QSFSAILNASSRGF	WTNAQNQSFSAILNASSRGF	Q99062	>sp|Q99062|CSF3R_HUMAN ECD Granulocyte colony-stimulating factor receptor OS=Homo sapiens OX=9606 GN=CSF3R PE=1 SV=1	547	571	TRUE	3	1	HexNAc(2)Hex(5)	Mann
WTNAQN[NGlycan_1216.4229]QSF	WTNAQNQSF	Q99062	>sp|Q99062|CSF3R_HUMAN ECD Granulocyte colony-stimulating factor receptor OS=Homo sapiens OX=9606 GN=CSF3R PE=1 SV=1	547	571	TRUE	1	1	HexNAc(2)Hex(5)	Mann
TNAQN[NGlycan_1216.4229]QSFSAILNASSRGF	TNAQNQSFSAILNASSRGF	Q99062	>sp|Q99062|CSF3R_HUMAN ECD Granulocyte colony-stimulating factor receptor OS=Homo sapiens OX=9606 GN=CSF3R PE=1 SV=1	547	571	TRUE	2	1	HexNAc(2)Hex(5)	Mann
TNAQN[NGlycan_1216.4229]QSF	TNAQNQSF	Q99062	>sp|Q99062|CSF3R_HUMAN ECD Granulocyte colony-stimulating factor receptor OS=Homo sapiens OX=9606 GN=CSF3R PE=1 SV=1	547	571	TRUE	5	1	HexNAc(2)Hex(5)	Mann
SPLTHYTIFWTNAQN[NGlycan_1216.4229]QSFSAILNASSR	SPLTHYTIFWTNAQNQSFSAILNASSR	Q99062	>sp|Q99062|CSF3R_HUMAN ECD Granulocyte colony-stimulating factor receptor OS=Homo sapiens OX=9606 GN=CSF3R PE=1 SV=1	547	571	TRUE	2	1	HexNAc(2)Hex(5)	Mann
SAILN[NGlycan_1216.4229]ASSRGF	SAILNASSRGF	Q99062	>sp|Q99062|CSF3R_HUMAN ECD Granulocyte colony-stimulating factor receptor OS=Homo sapiens OX=9606 GN=CSF3R PE=1 SV=1	555	579	TRUE	17	1	HexNAc(2)Hex(5)	Mann
YHIHLMAASQAGATN[NGlycan_1216.4229]STVL	YHIHLMAASQAGATNSTVL	Q99062	>sp|Q99062|CSF3R_HUMAN ECD Granulocyte colony-stimulating factor receptor OS=Homo sapiens OX=9606 GN=CSF3R PE=1 SV=1	586	610	TRUE	2	1	HexNAc(2)Hex(5)	Mann
HIHLMAASQAGATN[NGlycan_1216.4229]STVLTLM[Oxidation]	HIHLMAASQAGATNSTVLTLM	Q99062	>sp|Q99062|CSF3R_HUMAN ECD Granulocyte colony-stimulating factor receptor OS=Homo sapiens OX=9606 GN=CSF3R PE=1 SV=1	586	610	TRUE	3	1	HexNAc(2)Hex(5)	Mann
HIHLMAASQAGATN[NGlycan_1216.4229]STVLTLM	HIHLMAASQAGATNSTVLTLM	Q99062	>sp|Q99062|CSF3R_HUMAN ECD Granulocyte colony-stimulating factor receptor OS=Homo sapiens OX=9606 GN=CSF3R PE=1 SV=1	586	610	TRUE	4	1	HexNAc(2)Hex(5)	Mann
HIHLMAASQAGATN[NGlycan_1216.4229]STVLTL	HIHLMAASQAGATNSTVLTL	Q99062	>sp|Q99062|CSF3R_HUMAN ECD Granulocyte colony-stimulating factor receptor OS=Homo sapiens OX=9606 GN=CSF3R PE=1 SV=1	586	610	TRUE	8	1	HexNAc(2)Hex(5)	Mann
HIHLM[Oxidation]AASQAGATN[NGlycan_1216.4229]STVL	HIHLMAASQAGATNSTVL	Q99062	>sp|Q99062|CSF3R_HUMAN ECD Granulocyte colony-stimulating factor receptor OS=Homo sapiens OX=9606 GN=CSF3R PE=1 SV=1	586	610	TRUE	69	1	HexNAc(2)Hex(5)	Mann
HIHLMAASQAGATN[NGlycan_1216.4229]STVL	HIHLMAASQAGATNSTVL	Q99062	>sp|Q99062|CSF3R_HUMAN ECD Granulocyte colony-stimulating factor receptor OS=Homo sapiens OX=9606 GN=CSF3R PE=1 SV=1	586	610	TRUE	61	1	HexNAc(2)Hex(5)	Mann
HIHLMAASQAGATN[NGlycan_1216.4229]	HIHLMAASQAGATN	Q99062	>sp|Q99062|CSF3R_HUMAN ECD Granulocyte colony-stimulating factor receptor OS=Homo sapiens OX=9606 GN=CSF3R PE=1 SV=1	586	610	TRUE	11	1	HexNAc(2)Hex(5)	Mann
MAASQAGATN[NGlycan_1216.4229]STVL	MAASQAGATNSTVL	Q99062	>sp|Q99062|CSF3R_HUMAN ECD Granulocyte colony-stimulating factor receptor OS=Homo sapiens OX=9606 GN=CSF3R PE=1 SV=1	586	610	TRUE	2	1	HexNAc(2)Hex(5)	Mann
AASQAGATN[NGlycan_1216.4229]STVL	AASQAGATNSTVL	Q99062	>sp|Q99062|CSF3R_HUMAN ECD Granulocyte colony-stimulating factor receptor OS=Homo sapiens OX=9606 GN=CSF3R PE=1 SV=1	586	610	TRUE	7	1	HexNAc(2)Hex(5)	Mann
HIHLMAASQAGATN[NGlycan_1296.3892]STVL	HIHLMAASQAGATNSTVL	Q99062	>sp|Q99062|CSF3R_HUMAN ECD Granulocyte colony-stimulating factor receptor OS=Homo sapiens OX=9606 GN=CSF3R PE=1 SV=1	586	610	TRUE	8	1	HexNAc(2)Hex(5)Phospho(1)	M6P
HIHLMAASQAGATN[NGlycan_1376.3555]STVLTLM[Oxidation]TL	HIHLMAASQAGATNSTVLTLMTL	Q99062	>sp|Q99062|CSF3R_HUMAN ECD Granulocyte colony-stimulating factor receptor OS=Homo sapiens OX=9606 GN=CSF3R PE=1 SV=1	586	610	TRUE	1	1	HexNAc(2)Hex(5)Phospho(2)	M6P
HIHLMAASQAGATN[NGlycan_1376.3555]STVLTLMTL	HIHLMAASQAGATNSTVLTLMTL	Q99062	>sp|Q99062|CSF3R_HUMAN ECD Granulocyte colony-stimulating factor receptor OS=Homo sapiens OX=9606 GN=CSF3R PE=1 SV=1	586	610	TRUE	1	1	HexNAc(2)Hex(5)Phospho(2)	M6P
TNAQN[NGlycan_1378.4757]QSF	TNAQNQSF	Q99062	>sp|Q99062|CSF3R_HUMAN ECD Granulocyte colony-stimulating factor receptor OS=Homo sapiens OX=9606 GN=CSF3R PE=1 SV=1	547	571	TRUE	2	1	HexNAc(2)Hex(6)	Mann
SPLTHYTIFWTNAQN[NGlycan_1378.4757]QSFSAILNASSR	SPLTHYTIFWTNAQNQSFSAILNASSR	Q99062	>sp|Q99062|CSF3R_HUMAN ECD Granulocyte colony-stimulating factor receptor OS=Homo sapiens OX=9606 GN=CSF3R PE=1 SV=1	547	571	TRUE	5	1	HexNAc(2)Hex(6)	Mann
SAILN[NGlycan_1378.4757]ASSRGF	SAILNASSRGF	Q99062	>sp|Q99062|CSF3R_HUMAN ECD Granulocyte colony-stimulating factor receptor OS=Homo sapiens OX=9606 GN=CSF3R PE=1 SV=1	555	579	TRUE	11	1	HexNAc(2)Hex(6)	Mann
YHIHLMAASQAGATN[NGlycan_1378.4757]STVL	YHIHLMAASQAGATNSTVL	Q99062	>sp|Q99062|CSF3R_HUMAN ECD Granulocyte colony-stimulating factor receptor OS=Homo sapiens OX=9606 GN=CSF3R PE=1 SV=1	586	610	TRUE	2	1	HexNAc(2)Hex(6)	Mann
HIHLM[Oxidation]AASQAGATN[NGlycan_1378.4757]STVL	HIHLMAASQAGATNSTVL	Q99062	>sp|Q99062|CSF3R_HUMAN ECD Granulocyte colony-stimulating factor receptor OS=Homo sapiens OX=9606 GN=CSF3R PE=1 SV=1	586	610	TRUE	22	1	HexNAc(2)Hex(6)	Mann
HIHLMAASQAGATN[NGlycan_1378.4757]STVL	HIHLMAASQAGATNSTVL	Q99062	>sp|Q99062|CSF3R_HUMAN ECD Granulocyte colony-stimulating factor receptor OS=Homo sapiens OX=9606 GN=CSF3R PE=1 SV=1	586	610	TRUE	12	1	HexNAc(2)Hex(6)	Mann
AASQAGATN[NGlycan_1378.4757]STVL	AASQAGATNSTVL	Q99062	>sp|Q99062|CSF3R_HUMAN ECD Granulocyte colony-stimulating factor receptor OS=Homo sapiens OX=9606 GN=CSF3R PE=1 SV=1	586	610	TRUE	3	1	HexNAc(2)Hex(6)	Mann
HIHLMAASQAGATN[NGlycan_1458.442]STVLTLMTLT	HIHLMAASQAGATNSTVLTLMTLT	Q99062	>sp|Q99062|CSF3R_HUMAN ECD Granulocyte colony-stimulating factor receptor OS=Homo sapiens OX=9606 GN=CSF3R PE=1 SV=1	586	610	TRUE	1	1	HexNAc(2)Hex(6)Phospho(1)	M6P
HIHLMAASQAGATN[NGlycan_1458.442]STVLTLMTL	HIHLMAASQAGATNSTVLTLMTL	Q99062	>sp|Q99062|CSF3R_HUMAN ECD Granulocyte colony-stimulating factor receptor OS=Homo sapiens OX=9606 GN=CSF3R PE=1 SV=1	586	610	TRUE	1	1	HexNAc(2)Hex(6)Phospho(1)	M6P
HIHLMAASQAGATN[NGlycan_1458.442]STVL	HIHLMAASQAGATNSTVL	Q99062	>sp|Q99062|CSF3R_HUMAN ECD Granulocyte colony-stimulating factor receptor OS=Homo sapiens OX=9606 GN=CSF3R PE=1 SV=1	586	610	TRUE	6	1	HexNAc(2)Hex(6)Phospho(1)	M6P
HIHLMAASQAGATN[NGlycan_1538.4083]STVLTLM[Oxidation]TLTPH	HIHLMAASQAGATNSTVLTLMTLTPH	Q99062	>sp|Q99062|CSF3R_HUMAN ECD Granulocyte colony-stimulating factor receptor OS=Homo sapiens OX=9606 GN=CSF3R PE=1 SV=1	586	610	TRUE	1	1	HexNAc(2)Hex(6)Phospho(2)	M6P
HIHLM[Oxidation]AASQAGATN[NGlycan_1538.4083]STVLTLMTL	HIHLMAASQAGATNSTVLTLMTL	Q99062	>sp|Q99062|CSF3R_HUMAN ECD Granulocyte colony-stimulating factor receptor OS=Homo sapiens OX=9606 GN=CSF3R PE=1 SV=1	586	610	TRUE	1	1	HexNAc(2)Hex(6)Phospho(2)	M6P
HIHLMAASQAGATN[NGlycan_1538.4083]STVLTLMTL	HIHLMAASQAGATNSTVLTLMTL	Q99062	>sp|Q99062|CSF3R_HUMAN ECD Granulocyte colony-stimulating factor receptor OS=Homo sapiens OX=9606 GN=CSF3R PE=1 SV=1	586	610	TRUE	1	1	HexNAc(2)Hex(6)Phospho(2)	M6P
SPLTHYTIFWTNAQN[NGlycan_1540.5285]QSFSAILNASSR	SPLTHYTIFWTNAQNQSFSAILNASSR	Q99062	>sp|Q99062|CSF3R_HUMAN ECD Granulocyte colony-stimulating factor receptor OS=Homo sapiens OX=9606 GN=CSF3R PE=1 SV=1	547	571	TRUE	1	1	HexNAc(2)Hex(7)	Mann
SAILN[NGlycan_1540.5285]ASSRGF	SAILNASSRGF	Q99062	>sp|Q99062|CSF3R_HUMAN ECD Granulocyte colony-stimulating factor receptor OS=Homo sapiens OX=9606 GN=CSF3R PE=1 SV=1	555	579	TRUE	5	1	HexNAc(2)Hex(7)	Mann
HIHLMAASQAGATN[NGlycan_1540.5285]STVLTL	HIHLMAASQAGATNSTVLTL	Q99062	>sp|Q99062|CSF3R_HUMAN ECD Granulocyte colony-stimulating factor receptor OS=Homo sapiens OX=9606 GN=CSF3R PE=1 SV=1	586	610	TRUE	2	1	HexNAc(2)Hex(7)	Mann
HIHLM[Oxidation]AASQAGATN[NGlycan_1540.5285]STVL	HIHLMAASQAGATNSTVL	Q99062	>sp|Q99062|CSF3R_HUMAN ECD Granulocyte colony-stimulating factor receptor OS=Homo sapiens OX=9606 GN=CSF3R PE=1 SV=1	586	610	TRUE	10	1	HexNAc(2)Hex(7)	Mann
HIHLMAASQAGATN[NGlycan_1540.5285]STVL	HIHLMAASQAGATNSTVL	Q99062	>sp|Q99062|CSF3R_HUMAN ECD Granulocyte colony-stimulating factor receptor OS=Homo sapiens OX=9606 GN=CSF3R PE=1 SV=1	586	610	TRUE	5	1	HexNAc(2)Hex(7)	Mann
MAASQAGATN[NGlycan_1540.5285]STVL	MAASQAGATNSTVL	Q99062	>sp|Q99062|CSF3R_HUMAN ECD Granulocyte colony-stimulating factor receptor OS=Homo sapiens OX=9606 GN=CSF3R PE=1 SV=1	586	610	TRUE	3	1	HexNAc(2)Hex(7)	Mann
AASQAGATN[NGlycan_1540.5285]STVL	AASQAGATNSTVL	Q99062	>sp|Q99062|CSF3R_HUMAN ECD Granulocyte colony-stimulating factor receptor OS=Homo sapiens OX=9606 GN=CSF3R PE=1 SV=1	586	610	TRUE	9	1	HexNAc(2)Hex(7)	Mann
HIHLM[Oxidation]AASQAGATN[NGlycan_1620.4948]STVLTLM[Oxidation]T	HIHLMAASQAGATNSTVLTLMT	Q99062	>sp|Q99062|CSF3R_HUMAN ECD Granulocyte colony-stimulating factor receptor OS=Homo sapiens OX=9606 GN=CSF3R PE=1 SV=1	586	610	TRUE	1	1	HexNAc(2)Hex(7)Phospho(1)	M6P
HIHLMAASQAGATN[NGlycan_1620.4948]STVLTLM[Oxidation]T	HIHLMAASQAGATNSTVLTLMT	Q99062	>sp|Q99062|CSF3R_HUMAN ECD Granulocyte colony-stimulating factor receptor OS=Homo sapiens OX=9606 GN=CSF3R PE=1 SV=1	586	610	TRUE	5	1	HexNAc(2)Hex(7)Phospho(1)	M6P
HIHLMAASQAGATN[NGlycan_1700.4612]STVLTLMTL	HIHLMAASQAGATNSTVLTLMTL	Q99062	>sp|Q99062|CSF3R_HUMAN ECD Granulocyte colony-stimulating factor receptor OS=Homo sapiens OX=9606 GN=CSF3R PE=1 SV=1	586	610	TRUE	2	1	HexNAc(2)Hex(7)Phospho(2)	M6P
TIFWTNAQN[NGlycan_1702.5813]QSF	TIFWTNAQNQSF	Q99062	>sp|Q99062|CSF3R_HUMAN ECD Granulocyte colony-stimulating factor receptor OS=Homo sapiens OX=9606 GN=CSF3R PE=1 SV=1	547	571	TRUE	1	1	HexNAc(2)Hex(8)	Mann
SAILN[NGlycan_1702.5813]ASSRGF	SAILNASSRGF	Q99062	>sp|Q99062|CSF3R_HUMAN ECD Granulocyte colony-stimulating factor receptor OS=Homo sapiens OX=9606 GN=CSF3R PE=1 SV=1	555	579	TRUE	5	1	HexNAc(2)Hex(8)	Mann
HIHLMAASQAGATN[NGlycan_1702.5813]STVLTLM	HIHLMAASQAGATNSTVLTLM	Q99062	>sp|Q99062|CSF3R_HUMAN ECD Granulocyte colony-stimulating factor receptor OS=Homo sapiens OX=9606 GN=CSF3R PE=1 SV=1	586	610	TRUE	3	1	HexNAc(2)Hex(8)	Mann
MAASQAGATN[NGlycan_1702.5813]STVL	MAASQAGATNSTVL	Q99062	>sp|Q99062|CSF3R_HUMAN ECD Granulocyte colony-stimulating factor receptor OS=Homo sapiens OX=9606 GN=CSF3R PE=1 SV=1	586	610	TRUE	2	1	HexNAc(2)Hex(8)	Mann
AASQAGATN[NGlycan_1702.5813]STVL	AASQAGATNSTVL	Q99062	>sp|Q99062|CSF3R_HUMAN ECD Granulocyte colony-stimulating factor receptor OS=Homo sapiens OX=9606 GN=CSF3R PE=1 SV=1	586	610	TRUE	10	1	HexNAc(2)Hex(8)	Mann
HIHLMAASQAGATN[NGlycan_1862.514]STVLTLMTLT	HIHLMAASQAGATNSTVLTLMTLT	Q99062	>sp|Q99062|CSF3R_HUMAN ECD Granulocyte colony-stimulating factor receptor OS=Homo sapiens OX=9606 GN=CSF3R PE=1 SV=1	586	610	TRUE	2	1	HexNAc(2)Hex(8)Phospho(2)	M6P
SPLTHYTIFWTNAQN[NGlycan_1864.6342]QSFSAILNASSR	SPLTHYTIFWTNAQNQSFSAILNASSR	Q99062	>sp|Q99062|CSF3R_HUMAN ECD Granulocyte colony-stimulating factor receptor OS=Homo sapiens OX=9606 GN=CSF3R PE=1 SV=1	547	571	TRUE	1	1	HexNAc(2)Hex(9)	Mann
SAILN[NGlycan_1864.6342]ASSRGF	SAILNASSRGF	Q99062	>sp|Q99062|CSF3R_HUMAN ECD Granulocyte colony-stimulating factor receptor OS=Homo sapiens OX=9606 GN=CSF3R PE=1 SV=1	555	579	TRUE	1	1	HexNAc(2)Hex(9)	Mann
HIHLMAASQAGATN[NGlycan_1864.6342]STVL	HIHLMAASQAGATNSTVL	Q99062	>sp|Q99062|CSF3R_HUMAN ECD Granulocyte colony-stimulating factor receptor OS=Homo sapiens OX=9606 GN=CSF3R PE=1 SV=1	586	610	TRUE	2	1	HexNAc(2)Hex(9)	Mann
AASQAGATN[NGlycan_1864.6342]STVL	AASQAGATNSTVL	Q99062	>sp|Q99062|CSF3R_HUMAN ECD Granulocyte colony-stimulating factor receptor OS=Homo sapiens OX=9606 GN=CSF3R PE=1 SV=1	586	610	TRUE	1	1	HexNAc(2)Hex(9)	Mann
HIHLMAASQAGATN[NGlycan_1095.3966]STVLTLM	HIHLMAASQAGATNSTVLTLM	Q99062	>sp|Q99062|CSF3R_HUMAN ECD Granulocyte colony-stimulating factor receptor OS=Homo sapiens OX=9606 GN=CSF3R PE=1 SV=1	586	610	TRUE	1	1	HexNAc(3)Hex(3)	Complex
HIHLM[Oxidation]AASQAGATN[NGlycan_1095.3966]STVL	HIHLMAASQAGATNSTVL	Q99062	>sp|Q99062|CSF3R_HUMAN ECD Granulocyte colony-stimulating factor receptor OS=Homo sapiens OX=9606 GN=CSF3R PE=1 SV=1	586	610	TRUE	2	1	HexNAc(3)Hex(3)	Complex
HIHLMAASQAGATN[NGlycan_1095.3966]STVL	HIHLMAASQAGATNSTVL	Q99062	>sp|Q99062|CSF3R_HUMAN ECD Granulocyte colony-stimulating factor receptor OS=Homo sapiens OX=9606 GN=CSF3R PE=1 SV=1	586	610	TRUE	11	1	HexNAc(3)Hex(3)	Complex
SPLTHYTIFWTNAQN[NGlycan_1241.4545]QSFSAILNASSR	SPLTHYTIFWTNAQNQSFSAILNASSR	Q99062	>sp|Q99062|CSF3R_HUMAN ECD Granulocyte colony-stimulating factor receptor OS=Homo sapiens OX=9606 GN=CSF3R PE=1 SV=1	547	571	TRUE	1	1	HexNAc(3)Hex(3)Fuc(1)	Complex_F
HIHLMAASQAGATN[NGlycan_1241.4545]STVLTLM	HIHLMAASQAGATNSTVLTLM	Q99062	>sp|Q99062|CSF3R_HUMAN ECD Granulocyte colony-stimulating factor receptor OS=Homo sapiens OX=9606 GN=CSF3R PE=1 SV=1	586	610	TRUE	1	1	HexNAc(3)Hex(3)Fuc(1)	Complex_F
HIHLM[Oxidation]AASQAGATN[NGlycan_1241.4545]STVL	HIHLMAASQAGATNSTVL	Q99062	>sp|Q99062|CSF3R_HUMAN ECD Granulocyte colony-stimulating factor receptor OS=Homo sapiens OX=9606 GN=CSF3R PE=1 SV=1	586	610	TRUE	4	1	HexNAc(3)Hex(3)Fuc(1)	Complex_F
HIHLMAASQAGATN[NGlycan_1241.4545]STVL	HIHLMAASQAGATNSTVL	Q99062	>sp|Q99062|CSF3R_HUMAN ECD Granulocyte colony-stimulating factor receptor OS=Homo sapiens OX=9606 GN=CSF3R PE=1 SV=1	586	610	TRUE	11	1	HexNAc(3)Hex(3)Fuc(1)	Complex_F
HIHLMAASQAGATN[NGlycan_1257.4494]STVLTLM[Oxidation]	HIHLMAASQAGATNSTVLTLM	Q99062	>sp|Q99062|CSF3R_HUMAN ECD Granulocyte colony-stimulating factor receptor OS=Homo sapiens OX=9606 GN=CSF3R PE=1 SV=1	586	610	TRUE	5	1	HexNAc(3)Hex(4)	Complex
HIHLM[Oxidation]AASQAGATN[NGlycan_1257.4494]STVL	HIHLMAASQAGATNSTVL	Q99062	>sp|Q99062|CSF3R_HUMAN ECD Granulocyte colony-stimulating factor receptor OS=Homo sapiens OX=9606 GN=CSF3R PE=1 SV=1	586	610	TRUE	1	1	HexNAc(3)Hex(4)	Complex
HIHLMAASQAGATN[NGlycan_1257.4494]STVL	HIHLMAASQAGATNSTVL	Q99062	>sp|Q99062|CSF3R_HUMAN ECD Granulocyte colony-stimulating factor receptor OS=Homo sapiens OX=9606 GN=CSF3R PE=1 SV=1	586	610	TRUE	3	1	HexNAc(3)Hex(4)	Complex
TNAQN[NGlycan_1403.5073]QSF	TNAQNQSF	Q99062	>sp|Q99062|CSF3R_HUMAN ECD Granulocyte colony-stimulating factor receptor OS=Homo sapiens OX=9606 GN=CSF3R PE=1 SV=1	547	571	TRUE	3	1	HexNAc(3)Hex(4)Fuc(1)	Complex_F
SPLTHYTIFWTNAQN[NGlycan_1403.5073]QSFSAILNASSR	SPLTHYTIFWTNAQNQSFSAILNASSR	Q99062	>sp|Q99062|CSF3R_HUMAN ECD Granulocyte colony-stimulating factor receptor OS=Homo sapiens OX=9606 GN=CSF3R PE=1 SV=1	547	571	TRUE	1	1	HexNAc(3)Hex(4)Fuc(1)	Complex_F
SAILN[NGlycan_1403.5073]ASSRGF	SAILNASSRGF	Q99062	>sp|Q99062|CSF3R_HUMAN ECD Granulocyte colony-stimulating factor receptor OS=Homo sapiens OX=9606 GN=CSF3R PE=1 SV=1	555	579	TRUE	1	1	HexNAc(3)Hex(4)Fuc(1)	Complex_F
HIHLMAASQAGATN[NGlycan_1403.5073]STVLTLM	HIHLMAASQAGATNSTVLTLM	Q99062	>sp|Q99062|CSF3R_HUMAN ECD Granulocyte colony-stimulating factor receptor OS=Homo sapiens OX=9606 GN=CSF3R PE=1 SV=1	586	610	TRUE	1	1	HexNAc(3)Hex(4)Fuc(1)	Complex_F
HIHLM[Oxidation]AASQAGATN[NGlycan_1403.5073]STVL	HIHLMAASQAGATNSTVL	Q99062	>sp|Q99062|CSF3R_HUMAN ECD Granulocyte colony-stimulating factor receptor OS=Homo sapiens OX=9606 GN=CSF3R PE=1 SV=1	586	610	TRUE	8	1	HexNAc(3)Hex(4)Fuc(1)	Complex_F
HIHLMAASQAGATN[NGlycan_1403.5073]STVL	HIHLMAASQAGATNSTVL	Q99062	>sp|Q99062|CSF3R_HUMAN ECD Granulocyte colony-stimulating factor receptor OS=Homo sapiens OX=9606 GN=CSF3R PE=1 SV=1	586	610	TRUE	19	1	HexNAc(3)Hex(4)Fuc(1)	Complex_F
SAILN[NGlycan_1694.6027]ASSRGF	SAILNASSRGF	Q99062	>sp|Q99062|CSF3R_HUMAN ECD Granulocyte colony-stimulating factor receptor OS=Homo sapiens OX=9606 GN=CSF3R PE=1 SV=1	555	579	TRUE	2	1	HexNAc(3)Hex(4)Fuc(1)NeuAc(1)	Complex_AF
HIHLMAASQAGATN[NGlycan_1694.6027]STVLTLM	HIHLMAASQAGATNSTVLTLM	Q99062	>sp|Q99062|CSF3R_HUMAN ECD Granulocyte colony-stimulating factor receptor OS=Homo sapiens OX=9606 GN=CSF3R PE=1 SV=1	586	610	TRUE	4	1	HexNAc(3)Hex(4)Fuc(1)NeuAc(1)	Complex_AF
HIHLMAASQAGATN[NGlycan_1694.6027]STVLTL	HIHLMAASQAGATNSTVLTL	Q99062	>sp|Q99062|CSF3R_HUMAN ECD Granulocyte colony-stimulating factor receptor OS=Homo sapiens OX=9606 GN=CSF3R PE=1 SV=1	586	610	TRUE	2	1	HexNAc(3)Hex(4)Fuc(1)NeuAc(1)	Complex_AF
HIHLMAASQAGATN[NGlycan_1694.6027]STVL	HIHLMAASQAGATNSTVL	Q99062	>sp|Q99062|CSF3R_HUMAN ECD Granulocyte colony-stimulating factor receptor OS=Homo sapiens OX=9606 GN=CSF3R PE=1 SV=1	586	610	TRUE	13	1	HexNAc(3)Hex(4)Fuc(1)NeuAc(1)	Complex_AF
HIHLMAASQAGATN[NGlycan_1694.6027]ST	HIHLMAASQAGATNST	Q99062	>sp|Q99062|CSF3R_HUMAN ECD Granulocyte colony-stimulating factor receptor OS=Homo sapiens OX=9606 GN=CSF3R PE=1 SV=1	586	610	TRUE	1	1	HexNAc(3)Hex(4)Fuc(1)NeuAc(1)	Complex_AF
AASQAGATN[NGlycan_1694.6027]STVL	AASQAGATNSTVL	Q99062	>sp|Q99062|CSF3R_HUMAN ECD Granulocyte colony-stimulating factor receptor OS=Homo sapiens OX=9606 GN=CSF3R PE=1 SV=1	586	610	TRUE	4	1	HexNAc(3)Hex(4)Fuc(1)NeuAc(1)	Complex_AF
GFVLHGLEPASLYHIHLMAASQAGATN[NGlycan_1694.6027]STVLTLMTLTPHHHHH	GFVLHGLEPASLYHIHLMAASQAGATNSTVLTLMTLTPHHHHH	Q99062	>sp|Q99062|CSF3R_HUMAN ECD Granulocyte colony-stimulating factor receptor OS=Homo sapiens OX=9606 GN=CSF3R PE=1 SV=1	586	610	TRUE	2	1	HexNAc(3)Hex(4)Fuc(1)NeuAc(1)	Complex_AF
SAILN[NGlycan_1548.5448]ASSRGF	SAILNASSRGF	Q99062	>sp|Q99062|CSF3R_HUMAN ECD Granulocyte colony-stimulating factor receptor OS=Homo sapiens OX=9606 GN=CSF3R PE=1 SV=1	555	579	TRUE	1	1	HexNAc(3)Hex(4)NeuAc(1)	Complex_A
HIHLMAASQAGATN[NGlycan_1548.5448]STVLTL	HIHLMAASQAGATNSTVLTL	Q99062	>sp|Q99062|CSF3R_HUMAN ECD Granulocyte colony-stimulating factor receptor OS=Homo sapiens OX=9606 GN=CSF3R PE=1 SV=1	586	610	TRUE	1	1	HexNAc(3)Hex(4)NeuAc(1)	Complex_A
HIHLMAASQAGATN[NGlycan_1548.5448]STVL	HIHLMAASQAGATNSTVL	Q99062	>sp|Q99062|CSF3R_HUMAN ECD Granulocyte colony-stimulating factor receptor OS=Homo sapiens OX=9606 GN=CSF3R PE=1 SV=1	586	610	TRUE	4	1	HexNAc(3)Hex(4)NeuAc(1)	Complex_A
AASQAGATN[NGlycan_1548.5448]STVL	AASQAGATNSTVL	Q99062	>sp|Q99062|CSF3R_HUMAN ECD Granulocyte colony-stimulating factor receptor OS=Homo sapiens OX=9606 GN=CSF3R PE=1 SV=1	586	610	TRUE	1	1	HexNAc(3)Hex(4)NeuAc(1)	Complex_A
HIHLMAASQAGATN[NGlycan_1419.5022]STVLTLM[Oxidation]	HIHLMAASQAGATNSTVLTLM	Q99062	>sp|Q99062|CSF3R_HUMAN ECD Granulocyte colony-stimulating factor receptor OS=Homo sapiens OX=9606 GN=CSF3R PE=1 SV=1	586	610	TRUE	1	1	HexNAc(3)Hex(5)	Hybrid
HIHLM[Oxidation]AASQAGATN[NGlycan_1419.5022]STVL	HIHLMAASQAGATNSTVL	Q99062	>sp|Q99062|CSF3R_HUMAN ECD Granulocyte colony-stimulating factor receptor OS=Homo sapiens OX=9606 GN=CSF3R PE=1 SV=1	586	610	TRUE	2	1	HexNAc(3)Hex(5)	Hybrid
HIHLMAASQAGATN[NGlycan_1419.5022]STVL	HIHLMAASQAGATNSTVL	Q99062	>sp|Q99062|CSF3R_HUMAN ECD Granulocyte colony-stimulating factor receptor OS=Homo sapiens OX=9606 GN=CSF3R PE=1 SV=1	586	610	TRUE	11	1	HexNAc(3)Hex(5)	Hybrid
AASQAGATN[NGlycan_1419.5022]STVL	AASQAGATNSTVL	Q99062	>sp|Q99062|CSF3R_HUMAN ECD Granulocyte colony-stimulating factor receptor OS=Homo sapiens OX=9606 GN=CSF3R PE=1 SV=1	586	610	TRUE	2	1	HexNAc(3)Hex(5)	Hybrid
TNAQN[NGlycan_1565.5601]QSFSAILNASSRGF	TNAQNQSFSAILNASSRGF	Q99062	>sp|Q99062|CSF3R_HUMAN ECD Granulocyte colony-stimulating factor receptor OS=Homo sapiens OX=9606 GN=CSF3R PE=1 SV=1	547	571	TRUE	2	1	HexNAc(3)Hex(5)Fuc(1)	Hybrid_F
SPLTHYTIFWTNAQN[NGlycan_1565.5601]QSFSAILNASSR	SPLTHYTIFWTNAQNQSFSAILNASSR	Q99062	>sp|Q99062|CSF3R_HUMAN ECD Granulocyte colony-stimulating factor receptor OS=Homo sapiens OX=9606 GN=CSF3R PE=1 SV=1	547	571	TRUE	3	1	HexNAc(3)Hex(5)Fuc(1)	Hybrid_F
SAILN[NGlycan_1565.5601]ASSRGF	SAILNASSRGF	Q99062	>sp|Q99062|CSF3R_HUMAN ECD Granulocyte colony-stimulating factor receptor OS=Homo sapiens OX=9606 GN=CSF3R PE=1 SV=1	555	579	TRUE	3	1	HexNAc(3)Hex(5)Fuc(1)	Hybrid_F
HIHLM[Oxidation]AASQAGATN[NGlycan_1565.5601]STVL	HIHLMAASQAGATNSTVL	Q99062	>sp|Q99062|CSF3R_HUMAN ECD Granulocyte colony-stimulating factor receptor OS=Homo sapiens OX=9606 GN=CSF3R PE=1 SV=1	586	610	TRUE	2	1	HexNAc(3)Hex(5)Fuc(1)	Hybrid_F
HIHLMAASQAGATN[NGlycan_1565.5601]STVL	HIHLMAASQAGATNSTVL	Q99062	>sp|Q99062|CSF3R_HUMAN ECD Granulocyte colony-stimulating factor receptor OS=Homo sapiens OX=9606 GN=CSF3R PE=1 SV=1	586	610	TRUE	10	1	HexNAc(3)Hex(5)Fuc(1)	Hybrid_F
MAASQAGATN[NGlycan_1565.5601]STVL	MAASQAGATNSTVL	Q99062	>sp|Q99062|CSF3R_HUMAN ECD Granulocyte colony-stimulating factor receptor OS=Homo sapiens OX=9606 GN=CSF3R PE=1 SV=1	586	610	TRUE	3	1	HexNAc(3)Hex(5)Fuc(1)	Hybrid_F
AASQAGATN[NGlycan_1565.5601]STVL	AASQAGATNSTVL	Q99062	>sp|Q99062|CSF3R_HUMAN ECD Granulocyte colony-stimulating factor receptor OS=Homo sapiens OX=9606 GN=CSF3R PE=1 SV=1	586	610	TRUE	1	1	HexNAc(3)Hex(5)Fuc(1)	Hybrid_F
SAILN[NGlycan_1710.5977]ASSRGF	SAILNASSRGF	Q99062	>sp|Q99062|CSF3R_HUMAN ECD Granulocyte colony-stimulating factor receptor OS=Homo sapiens OX=9606 GN=CSF3R PE=1 SV=1	555	579	TRUE	4	1	HexNAc(3)Hex(5)NeuAc(1)	Hybrid_A
HIHLMAASQAGATN[NGlycan_1710.5977]STVLTLM	HIHLMAASQAGATNSTVLTLM	Q99062	>sp|Q99062|CSF3R_HUMAN ECD Granulocyte colony-stimulating factor receptor OS=Homo sapiens OX=9606 GN=CSF3R PE=1 SV=1	586	610	TRUE	5	1	HexNAc(3)Hex(5)NeuAc(1)	Hybrid_A
HIHLM[Oxidation]AASQAGATN[NGlycan_1710.5977]STVL	HIHLMAASQAGATNSTVL	Q99062	>sp|Q99062|CSF3R_HUMAN ECD Granulocyte colony-stimulating factor receptor OS=Homo sapiens OX=9606 GN=CSF3R PE=1 SV=1	586	610	TRUE	2	1	HexNAc(3)Hex(5)NeuAc(1)	Hybrid_A
HIHLMAASQAGATN[NGlycan_1710.5977]STVL	HIHLMAASQAGATNSTVL	Q99062	>sp|Q99062|CSF3R_HUMAN ECD Granulocyte colony-stimulating factor receptor OS=Homo sapiens OX=9606 GN=CSF3R PE=1 SV=1	586	610	TRUE	6	1	HexNAc(3)Hex(5)NeuAc(1)	Hybrid_A
AASQAGATN[NGlycan_1710.5977]STVL	AASQAGATNSTVL	Q99062	>sp|Q99062|CSF3R_HUMAN ECD Granulocyte colony-stimulating factor receptor OS=Homo sapiens OX=9606 GN=CSF3R PE=1 SV=1	586	610	TRUE	7	1	HexNAc(3)Hex(5)NeuAc(1)	Hybrid_A
TNAQN[NGlycan_1581.5551]QSF	TNAQNQSF	Q99062	>sp|Q99062|CSF3R_HUMAN ECD Granulocyte colony-stimulating factor receptor OS=Homo sapiens OX=9606 GN=CSF3R PE=1 SV=1	547	571	TRUE	3	1	HexNAc(3)Hex(6)	Hybrid
SPLTHYTIFWTNAQN[NGlycan_1581.5551]QSFSAILNASSR	SPLTHYTIFWTNAQNQSFSAILNASSR	Q99062	>sp|Q99062|CSF3R_HUMAN ECD Granulocyte colony-stimulating factor receptor OS=Homo sapiens OX=9606 GN=CSF3R PE=1 SV=1	547	571	TRUE	1	1	HexNAc(3)Hex(6)	Hybrid
SAILN[NGlycan_1581.5551]ASSRGF	SAILNASSRGF	Q99062	>sp|Q99062|CSF3R_HUMAN ECD Granulocyte colony-stimulating factor receptor OS=Homo sapiens OX=9606 GN=CSF3R PE=1 SV=1	555	579	TRUE	4	1	HexNAc(3)Hex(6)	Hybrid
HIHLMAASQAGATN[NGlycan_1581.5551]STVLTLM[Oxidation]	HIHLMAASQAGATNSTVLTLM	Q99062	>sp|Q99062|CSF3R_HUMAN ECD Granulocyte colony-stimulating factor receptor OS=Homo sapiens OX=9606 GN=CSF3R PE=1 SV=1	586	610	TRUE	3	1	HexNAc(3)Hex(6)	Hybrid
HIHLM[Oxidation]AASQAGATN[NGlycan_1581.5551]STVL	HIHLMAASQAGATNSTVL	Q99062	>sp|Q99062|CSF3R_HUMAN ECD Granulocyte colony-stimulating factor receptor OS=Homo sapiens OX=9606 GN=CSF3R PE=1 SV=1	586	610	TRUE	2	1	HexNAc(3)Hex(6)	Hybrid
MAASQAGATN[NGlycan_1581.5551]STVL	MAASQAGATNSTVL	Q99062	>sp|Q99062|CSF3R_HUMAN ECD Granulocyte colony-stimulating factor receptor OS=Homo sapiens OX=9606 GN=CSF3R PE=1 SV=1	586	610	TRUE	1	1	HexNAc(3)Hex(6)	Hybrid
AASQAGATN[NGlycan_1581.5551]STVL	AASQAGATNSTVL	Q99062	>sp|Q99062|CSF3R_HUMAN ECD Granulocyte colony-stimulating factor receptor OS=Homo sapiens OX=9606 GN=CSF3R PE=1 SV=1	586	610	TRUE	6	1	HexNAc(3)Hex(6)	Hybrid
SAILN[NGlycan_1727.613]ASSRGF	SAILNASSRGF	Q99062	>sp|Q99062|CSF3R_HUMAN ECD Granulocyte colony-stimulating factor receptor OS=Homo sapiens OX=9606 GN=CSF3R PE=1 SV=1	555	579	TRUE	1	1	HexNAc(3)Hex(6)Fuc(1)	Hybrid_F
HIHLMAASQAGATN[NGlycan_1727.613]STVL	HIHLMAASQAGATNSTVL	Q99062	>sp|Q99062|CSF3R_HUMAN ECD Granulocyte colony-stimulating factor receptor OS=Homo sapiens OX=9606 GN=CSF3R PE=1 SV=1	586	610	TRUE	6	1	HexNAc(3)Hex(6)Fuc(1)	Hybrid_F
AASQAGATN[NGlycan_1727.613]STVL	AASQAGATNSTVL	Q99062	>sp|Q99062|CSF3R_HUMAN ECD Granulocyte colony-stimulating factor receptor OS=Homo sapiens OX=9606 GN=CSF3R PE=1 SV=1	586	610	TRUE	1	1	HexNAc(3)Hex(6)Fuc(1)	Hybrid_F
HIHLMAASQAGATN[NGlycan_2018.7084]STVLTLM	HIHLMAASQAGATNSTVLTLM	Q99062	>sp|Q99062|CSF3R_HUMAN ECD Granulocyte colony-stimulating factor receptor OS=Homo sapiens OX=9606 GN=CSF3R PE=1 SV=1	586	610	TRUE	1	1	HexNAc(3)Hex(6)Fuc(1)NeuAc(1)	Hybrid_AF
HIHLMAASQAGATN[NGlycan_2018.7084]STVL	HIHLMAASQAGATNSTVL	Q99062	>sp|Q99062|CSF3R_HUMAN ECD Granulocyte colony-stimulating factor receptor OS=Homo sapiens OX=9606 GN=CSF3R PE=1 SV=1	586	610	TRUE	8	1	HexNAc(3)Hex(6)Fuc(1)NeuAc(1)	Hybrid_AF
HIHLMAASQAGATN[NGlycan_2018.7084]ST	HIHLMAASQAGATNST	Q99062	>sp|Q99062|CSF3R_HUMAN ECD Granulocyte colony-stimulating factor receptor OS=Homo sapiens OX=9606 GN=CSF3R PE=1 SV=1	586	610	TRUE	1	1	HexNAc(3)Hex(6)Fuc(1)NeuAc(1)	Hybrid_AF
AASQAGATN[NGlycan_2018.7084]STVL	AASQAGATNSTVL	Q99062	>sp|Q99062|CSF3R_HUMAN ECD Granulocyte colony-stimulating factor receptor OS=Homo sapiens OX=9606 GN=CSF3R PE=1 SV=1	586	610	TRUE	1	1	HexNAc(3)Hex(6)Fuc(1)NeuAc(1)	Hybrid_AF
TNAQN[NGlycan_1872.6505]QSF	TNAQNQSF	Q99062	>sp|Q99062|CSF3R_HUMAN ECD Granulocyte colony-stimulating factor receptor OS=Homo sapiens OX=9606 GN=CSF3R PE=1 SV=1	547	571	TRUE	1	1	HexNAc(3)Hex(6)NeuAc(1)	Hybrid_A
SAILN[NGlycan_1872.6505]ASSRGF	SAILNASSRGF	Q99062	>sp|Q99062|CSF3R_HUMAN ECD Granulocyte colony-stimulating factor receptor OS=Homo sapiens OX=9606 GN=CSF3R PE=1 SV=1	555	579	TRUE	3	1	HexNAc(3)Hex(6)NeuAc(1)	Hybrid_A
N[NGlycan_1872.6505]ASSRGF	NASSRGF	Q99062	>sp|Q99062|CSF3R_HUMAN ECD Granulocyte colony-stimulating factor receptor OS=Homo sapiens OX=9606 GN=CSF3R PE=1 SV=1	555	579	TRUE	1	1	HexNAc(3)Hex(6)NeuAc(1)	Hybrid_A
HIHLMAASQAGATN[NGlycan_1872.6505]STVLTLM	HIHLMAASQAGATNSTVLTLM	Q99062	>sp|Q99062|CSF3R_HUMAN ECD Granulocyte colony-stimulating factor receptor OS=Homo sapiens OX=9606 GN=CSF3R PE=1 SV=1	586	610	TRUE	1	1	HexNAc(3)Hex(6)NeuAc(1)	Hybrid_A
HIHLM[Oxidation]AASQAGATN[NGlycan_1872.6505]STVL	HIHLMAASQAGATNSTVL	Q99062	>sp|Q99062|CSF3R_HUMAN ECD Granulocyte colony-stimulating factor receptor OS=Homo sapiens OX=9606 GN=CSF3R PE=1 SV=1	586	610	TRUE	2	1	HexNAc(3)Hex(6)NeuAc(1)	Hybrid_A
HIHLMAASQAGATN[NGlycan_1872.6505]STVL	HIHLMAASQAGATNSTVL	Q99062	>sp|Q99062|CSF3R_HUMAN ECD Granulocyte colony-stimulating factor receptor OS=Homo sapiens OX=9606 GN=CSF3R PE=1 SV=1	586	610	TRUE	11	1	HexNAc(3)Hex(6)NeuAc(1)	Hybrid_A
AASQAGATN[NGlycan_1872.6505]STVL	AASQAGATNSTVL	Q99062	>sp|Q99062|CSF3R_HUMAN ECD Granulocyte colony-stimulating factor receptor OS=Homo sapiens OX=9606 GN=CSF3R PE=1 SV=1	586	610	TRUE	9	1	HexNAc(3)Hex(6)NeuAc(1)	Hybrid_A
HIHLMAASQAGATN[NGlycan_1661.5214]STVL	HIHLMAASQAGATNSTVL	Q99062	>sp|Q99062|CSF3R_HUMAN ECD Granulocyte colony-stimulating factor receptor OS=Homo sapiens OX=9606 GN=CSF3R PE=1 SV=1	586	610	TRUE	1	1	HexNAc(3)Hex(6)Phospho(1)	Hybrid
HIHLMAASQAGATN[NGlycan_2114.6696]STVL	HIHLMAASQAGATNSTVL	Q99062	>sp|Q99062|CSF3R_HUMAN ECD Granulocyte colony-stimulating factor receptor OS=Homo sapiens OX=9606 GN=CSF3R PE=1 SV=1	586	610	TRUE	1	1	HexNAc(3)Hex(7)NeuAc(1)Phospho(1)	M6P
HIHLMAASQAGATN[NGlycan_1823.5742]STVL	HIHLMAASQAGATNSTVL	Q99062	>sp|Q99062|CSF3R_HUMAN ECD Granulocyte colony-stimulating factor receptor OS=Homo sapiens OX=9606 GN=CSF3R PE=1 SV=1	586	610	TRUE	2	1	HexNAc(3)Hex(7)Phospho(1)	M6P
SPLTHYTIFWTNAQN[NGlycan_1444.5339]QSFSAILNASSR	SPLTHYTIFWTNAQNQSFSAILNASSR	Q99062	>sp|Q99062|CSF3R_HUMAN ECD Granulocyte colony-stimulating factor receptor OS=Homo sapiens OX=9606 GN=CSF3R PE=1 SV=1	547	571	TRUE	3	1	HexNAc(4)Hex(3)Fuc(1)	Complex_F
HIHLMAASQAGATN[NGlycan_1444.5339]STVLTLM	HIHLMAASQAGATNSTVLTLM	Q99062	>sp|Q99062|CSF3R_HUMAN ECD Granulocyte colony-stimulating factor receptor OS=Homo sapiens OX=9606 GN=CSF3R PE=1 SV=1	586	610	TRUE	3	1	HexNAc(4)Hex(3)Fuc(1)	Complex_F
HIHLMAASQAGATN[NGlycan_1444.5339]STVL	HIHLMAASQAGATNSTVL	Q99062	>sp|Q99062|CSF3R_HUMAN ECD Granulocyte colony-stimulating factor receptor OS=Homo sapiens OX=9606 GN=CSF3R PE=1 SV=1	586	610	TRUE	9	1	HexNAc(4)Hex(3)Fuc(1)	Complex_F
HIHLMAASQAGATN[NGlycan_1589.5714]STVLTLM[Oxidation]	HIHLMAASQAGATNSTVLTLM	Q99062	>sp|Q99062|CSF3R_HUMAN ECD Granulocyte colony-stimulating factor receptor OS=Homo sapiens OX=9606 GN=CSF3R PE=1 SV=1	586	610	TRUE	1	1	HexNAc(4)Hex(3)NeuAc(1)	Complex_A
HIHLMAASQAGATN[NGlycan_1460.5288]STVL	HIHLMAASQAGATNSTVL	Q99062	>sp|Q99062|CSF3R_HUMAN ECD Granulocyte colony-stimulating factor receptor OS=Homo sapiens OX=9606 GN=CSF3R PE=1 SV=1	586	610	TRUE	2	1	HexNAc(4)Hex(4)	Complex
SPLTHYTIFWTNAQN[NGlycan_1606.5867]QSFSAILNASSR	SPLTHYTIFWTNAQNQSFSAILNASSR	Q99062	>sp|Q99062|CSF3R_HUMAN ECD Granulocyte colony-stimulating factor receptor OS=Homo sapiens OX=9606 GN=CSF3R PE=1 SV=1	547	571	TRUE	4	1	HexNAc(4)Hex(4)Fuc(1)	Complex_F
SAILN[NGlycan_1606.5867]ASSRGF	SAILNASSRGF	Q99062	>sp|Q99062|CSF3R_HUMAN ECD Granulocyte colony-stimulating factor receptor OS=Homo sapiens OX=9606 GN=CSF3R PE=1 SV=1	555	579	TRUE	1	1	HexNAc(4)Hex(4)Fuc(1)	Complex_F
HIHLMAASQAGATN[NGlycan_1606.5867]STVLTLM	HIHLMAASQAGATNSTVLTLM	Q99062	>sp|Q99062|CSF3R_HUMAN ECD Granulocyte colony-stimulating factor receptor OS=Homo sapiens OX=9606 GN=CSF3R PE=1 SV=1	586	610	TRUE	2	1	HexNAc(4)Hex(4)Fuc(1)	Complex_F
HIHLM[Oxidation]AASQAGATN[NGlycan_1606.5867]STVL	HIHLMAASQAGATNSTVL	Q99062	>sp|Q99062|CSF3R_HUMAN ECD Granulocyte colony-stimulating factor receptor OS=Homo sapiens OX=9606 GN=CSF3R PE=1 SV=1	586	610	TRUE	4	1	HexNAc(4)Hex(4)Fuc(1)	Complex_F
HIHLMAASQAGATN[NGlycan_1606.5867]STVL	HIHLMAASQAGATNSTVL	Q99062	>sp|Q99062|CSF3R_HUMAN ECD Granulocyte colony-stimulating factor receptor OS=Homo sapiens OX=9606 GN=CSF3R PE=1 SV=1	586	610	TRUE	8	1	HexNAc(4)Hex(4)Fuc(1)	Complex_F
MAASQAGATN[NGlycan_1606.5867]STVL	MAASQAGATNSTVL	Q99062	>sp|Q99062|CSF3R_HUMAN ECD Granulocyte colony-stimulating factor receptor OS=Homo sapiens OX=9606 GN=CSF3R PE=1 SV=1	586	610	TRUE	2	1	HexNAc(4)Hex(4)Fuc(1)	Complex_F
AASQAGATN[NGlycan_1606.5867]STVL	AASQAGATNSTVL	Q99062	>sp|Q99062|CSF3R_HUMAN ECD Granulocyte colony-stimulating factor receptor OS=Homo sapiens OX=9606 GN=CSF3R PE=1 SV=1	586	610	TRUE	1	1	HexNAc(4)Hex(4)Fuc(1)	Complex_F
HIHLM[Oxidation]AASQAGATN[NGlycan_1897.6821]STVL	HIHLMAASQAGATNSTVL	Q99062	>sp|Q99062|CSF3R_HUMAN ECD Granulocyte colony-stimulating factor receptor OS=Homo sapiens OX=9606 GN=CSF3R PE=1 SV=1	586	610	TRUE	2	1	HexNAc(4)Hex(4)Fuc(1)NeuAc(1)	Complex_AF
HIHLMAASQAGATN[NGlycan_1897.6821]STVL	HIHLMAASQAGATNSTVL	Q99062	>sp|Q99062|CSF3R_HUMAN ECD Granulocyte colony-stimulating factor receptor OS=Homo sapiens OX=9606 GN=CSF3R PE=1 SV=1	586	610	TRUE	3	1	HexNAc(4)Hex(4)Fuc(1)NeuAc(1)	Complex_AF
HIHLMAASQAGATN[NGlycan_1897.6821]ST	HIHLMAASQAGATNST	Q99062	>sp|Q99062|CSF3R_HUMAN ECD Granulocyte colony-stimulating factor receptor OS=Homo sapiens OX=9606 GN=CSF3R PE=1 SV=1	586	610	TRUE	1	1	HexNAc(4)Hex(4)Fuc(1)NeuAc(1)	Complex_AF
AASQAGATN[NGlycan_1897.6821]STVL	AASQAGATNSTVL	Q99062	>sp|Q99062|CSF3R_HUMAN ECD Granulocyte colony-stimulating factor receptor OS=Homo sapiens OX=9606 GN=CSF3R PE=1 SV=1	586	610	TRUE	1	1	HexNAc(4)Hex(4)Fuc(1)NeuAc(1)	Complex_AF
HIHLMAASQAGATN[NGlycan_1751.6242]STVL	HIHLMAASQAGATNSTVL	Q99062	>sp|Q99062|CSF3R_HUMAN ECD Granulocyte colony-stimulating factor receptor OS=Homo sapiens OX=9606 GN=CSF3R PE=1 SV=1	586	610	TRUE	1	1	HexNAc(4)Hex(4)NeuAc(1)	Complex_A
SAILN[NGlycan_1622.5816]ASSRGF	SAILNASSRGF	Q99062	>sp|Q99062|CSF3R_HUMAN ECD Granulocyte colony-stimulating factor receptor OS=Homo sapiens OX=9606 GN=CSF3R PE=1 SV=1	555	579	TRUE	1	1	HexNAc(4)Hex(5)	Complex
HIHLMAASQAGATN[NGlycan_1622.5816]STVLTLM[Oxidation]	HIHLMAASQAGATNSTVLTLM	Q99062	>sp|Q99062|CSF3R_HUMAN ECD Granulocyte colony-stimulating factor receptor OS=Homo sapiens OX=9606 GN=CSF3R PE=1 SV=1	586	610	TRUE	1	1	HexNAc(4)Hex(5)	Complex
HIHLM[Oxidation]AASQAGATN[NGlycan_1622.5816]STVL	HIHLMAASQAGATNSTVL	Q99062	>sp|Q99062|CSF3R_HUMAN ECD Granulocyte colony-stimulating factor receptor OS=Homo sapiens OX=9606 GN=CSF3R PE=1 SV=1	586	610	TRUE	1	1	HexNAc(4)Hex(5)	Complex
HIHLMAASQAGATN[NGlycan_1622.5816]STVL	HIHLMAASQAGATNSTVL	Q99062	>sp|Q99062|CSF3R_HUMAN ECD Granulocyte colony-stimulating factor receptor OS=Homo sapiens OX=9606 GN=CSF3R PE=1 SV=1	586	610	TRUE	6	1	HexNAc(4)Hex(5)	Complex
AASQAGATN[NGlycan_1622.5816]STVL	AASQAGATNSTVL	Q99062	>sp|Q99062|CSF3R_HUMAN ECD Granulocyte colony-stimulating factor receptor OS=Homo sapiens OX=9606 GN=CSF3R PE=1 SV=1	586	610	TRUE	1	1	HexNAc(4)Hex(5)	Complex
TIFWTNAQN[NGlycan_1768.6395]QSF	TIFWTNAQNQSF	Q99062	>sp|Q99062|CSF3R_HUMAN ECD Granulocyte colony-stimulating factor receptor OS=Homo sapiens OX=9606 GN=CSF3R PE=1 SV=1	547	571	TRUE	1	1	HexNAc(4)Hex(5)Fuc(1)	Complex_F
TNAQN[NGlycan_1768.6395]QSFSAILNASSRGF	TNAQNQSFSAILNASSRGF	Q99062	>sp|Q99062|CSF3R_HUMAN ECD Granulocyte colony-stimulating factor receptor OS=Homo sapiens OX=9606 GN=CSF3R PE=1 SV=1	547	571	TRUE	2	1	HexNAc(4)Hex(5)Fuc(1)	Complex_F
TNAQN[NGlycan_1768.6395]QSFSAIL	TNAQNQSFSAIL	Q99062	>sp|Q99062|CSF3R_HUMAN ECD Granulocyte colony-stimulating factor receptor OS=Homo sapiens OX=9606 GN=CSF3R PE=1 SV=1	547	571	TRUE	1	1	HexNAc(4)Hex(5)Fuc(1)	Complex_F
TNAQN[NGlycan_1768.6395]QSF	TNAQNQSF	Q99062	>sp|Q99062|CSF3R_HUMAN ECD Granulocyte colony-stimulating factor receptor OS=Homo sapiens OX=9606 GN=CSF3R PE=1 SV=1	547	571	TRUE	2	1	HexNAc(4)Hex(5)Fuc(1)	Complex_F
SPLTHYTIFWTNAQN[NGlycan_1768.6395]QSFSAILNASSR	SPLTHYTIFWTNAQNQSFSAILNASSR	Q99062	>sp|Q99062|CSF3R_HUMAN ECD Granulocyte colony-stimulating factor receptor OS=Homo sapiens OX=9606 GN=CSF3R PE=1 SV=1	547	571	TRUE	2	1	HexNAc(4)Hex(5)Fuc(1)	Complex_F
SAILN[NGlycan_1768.6395]ASSRGF	SAILNASSRGF	Q99062	>sp|Q99062|CSF3R_HUMAN ECD Granulocyte colony-stimulating factor receptor OS=Homo sapiens OX=9606 GN=CSF3R PE=1 SV=1	555	579	TRUE	3	1	HexNAc(4)Hex(5)Fuc(1)	Complex_F
HIHLM[Oxidation]AASQAGATN[NGlycan_1768.6395]STVLTLM	HIHLMAASQAGATNSTVLTLM	Q99062	>sp|Q99062|CSF3R_HUMAN ECD Granulocyte colony-stimulating factor receptor OS=Homo sapiens OX=9606 GN=CSF3R PE=1 SV=1	586	610	TRUE	1	1	HexNAc(4)Hex(5)Fuc(1)	Complex_F
HIHLMAASQAGATN[NGlycan_1768.6395]STVLTLM	HIHLMAASQAGATNSTVLTLM	Q99062	>sp|Q99062|CSF3R_HUMAN ECD Granulocyte colony-stimulating factor receptor OS=Homo sapiens OX=9606 GN=CSF3R PE=1 SV=1	586	610	TRUE	4	1	HexNAc(4)Hex(5)Fuc(1)	Complex_F
HIHLMAASQAGATN[NGlycan_1768.6395]STVLTL	HIHLMAASQAGATNSTVLTL	Q99062	>sp|Q99062|CSF3R_HUMAN ECD Granulocyte colony-stimulating factor receptor OS=Homo sapiens OX=9606 GN=CSF3R PE=1 SV=1	586	610	TRUE	3	1	HexNAc(4)Hex(5)Fuc(1)	Complex_F
HIHLM[Oxidation]AASQAGATN[NGlycan_1768.6395]STVL	HIHLMAASQAGATNSTVL	Q99062	>sp|Q99062|CSF3R_HUMAN ECD Granulocyte colony-stimulating factor receptor OS=Homo sapiens OX=9606 GN=CSF3R PE=1 SV=1	586	610	TRUE	27	1	HexNAc(4)Hex(5)Fuc(1)	Complex_F
HIHLMAASQAGATN[NGlycan_1768.6395]STVL	HIHLMAASQAGATNSTVL	Q99062	>sp|Q99062|CSF3R_HUMAN ECD Granulocyte colony-stimulating factor receptor OS=Homo sapiens OX=9606 GN=CSF3R PE=1 SV=1	586	610	TRUE	36	1	HexNAc(4)Hex(5)Fuc(1)	Complex_F
MAASQAGATN[NGlycan_1768.6395]STVL	MAASQAGATNSTVL	Q99062	>sp|Q99062|CSF3R_HUMAN ECD Granulocyte colony-stimulating factor receptor OS=Homo sapiens OX=9606 GN=CSF3R PE=1 SV=1	586	610	TRUE	2	1	HexNAc(4)Hex(5)Fuc(1)	Complex_F
AASQAGATN[NGlycan_1768.6395]STVL	AASQAGATNSTVL	Q99062	>sp|Q99062|CSF3R_HUMAN ECD Granulocyte colony-stimulating factor receptor OS=Homo sapiens OX=9606 GN=CSF3R PE=1 SV=1	586	610	TRUE	1	1	HexNAc(4)Hex(5)Fuc(1)	Complex_F
WTNAQN[NGlycan_2059.7349]QSFSAILNASSRGF	WTNAQNQSFSAILNASSRGF	Q99062	>sp|Q99062|CSF3R_HUMAN ECD Granulocyte colony-stimulating factor receptor OS=Homo sapiens OX=9606 GN=CSF3R PE=1 SV=1	547	571	TRUE	4	1	HexNAc(4)Hex(5)Fuc(1)NeuAc(1)	Complex_AF
TNAQN[NGlycan_2059.7349]QSFSAILNASSRGF	TNAQNQSFSAILNASSRGF	Q99062	>sp|Q99062|CSF3R_HUMAN ECD Granulocyte colony-stimulating factor receptor OS=Homo sapiens OX=9606 GN=CSF3R PE=1 SV=1	547	571	TRUE	3	1	HexNAc(4)Hex(5)Fuc(1)NeuAc(1)	Complex_AF
TNAQN[NGlycan_2059.7349]QSFSAIL	TNAQNQSFSAIL	Q99062	>sp|Q99062|CSF3R_HUMAN ECD Granulocyte colony-stimulating factor receptor OS=Homo sapiens OX=9606 GN=CSF3R PE=1 SV=1	547	571	TRUE	2	1	HexNAc(4)Hex(5)Fuc(1)NeuAc(1)	Complex_AF
TNAQN[NGlycan_2059.7349]QSF	TNAQNQSF	Q99062	>sp|Q99062|CSF3R_HUMAN ECD Granulocyte colony-stimulating factor receptor OS=Homo sapiens OX=9606 GN=CSF3R PE=1 SV=1	547	571	TRUE	19	1	HexNAc(4)Hex(5)Fuc(1)NeuAc(1)	Complex_AF
SAILN[NGlycan_2059.7349]ASSRGF	SAILNASSRGF	Q99062	>sp|Q99062|CSF3R_HUMAN ECD Granulocyte colony-stimulating factor receptor OS=Homo sapiens OX=9606 GN=CSF3R PE=1 SV=1	555	579	TRUE	7	1	HexNAc(4)Hex(5)Fuc(1)NeuAc(1)	Complex_AF
N[NGlycan_2059.7349]ASSRGF	NASSRGF	Q99062	>sp|Q99062|CSF3R_HUMAN ECD Granulocyte colony-stimulating factor receptor OS=Homo sapiens OX=9606 GN=CSF3R PE=1 SV=1	555	579	TRUE	5	1	HexNAc(4)Hex(5)Fuc(1)NeuAc(1)	Complex_AF
YHIHLMAASQAGATN[NGlycan_2059.7349]STVL	YHIHLMAASQAGATNSTVL	Q99062	>sp|Q99062|CSF3R_HUMAN ECD Granulocyte colony-stimulating factor receptor OS=Homo sapiens OX=9606 GN=CSF3R PE=1 SV=1	586	610	TRUE	2	1	HexNAc(4)Hex(5)Fuc(1)NeuAc(1)	Complex_AF
HIHLM[Oxidation]AASQAGATN[NGlycan_2059.7349]STVLTLM	HIHLMAASQAGATNSTVLTLM	Q99062	>sp|Q99062|CSF3R_HUMAN ECD Granulocyte colony-stimulating factor receptor OS=Homo sapiens OX=9606 GN=CSF3R PE=1 SV=1	586	610	TRUE	2	1	HexNAc(4)Hex(5)Fuc(1)NeuAc(1)	Complex_AF
HIHLMAASQAGATN[NGlycan_2059.7349]STVLTLM[Oxidation]	HIHLMAASQAGATNSTVLTLM	Q99062	>sp|Q99062|CSF3R_HUMAN ECD Granulocyte colony-stimulating factor receptor OS=Homo sapiens OX=9606 GN=CSF3R PE=1 SV=1	586	610	TRUE	1	1	HexNAc(4)Hex(5)Fuc(1)NeuAc(1)	Complex_AF
HIHLMAASQAGATN[NGlycan_2059.7349]STVLTLM	HIHLMAASQAGATNSTVLTLM	Q99062	>sp|Q99062|CSF3R_HUMAN ECD Granulocyte colony-stimulating factor receptor OS=Homo sapiens OX=9606 GN=CSF3R PE=1 SV=1	586	610	TRUE	22	1	HexNAc(4)Hex(5)Fuc(1)NeuAc(1)	Complex_AF
HIHLMAASQAGATN[NGlycan_2059.7349]STVLTL	HIHLMAASQAGATNSTVLTL	Q99062	>sp|Q99062|CSF3R_HUMAN ECD Granulocyte colony-stimulating factor receptor OS=Homo sapiens OX=9606 GN=CSF3R PE=1 SV=1	586	610	TRUE	8	1	HexNAc(4)Hex(5)Fuc(1)NeuAc(1)	Complex_AF
HIHLM[Oxidation]AASQAGATN[NGlycan_2059.7349]STVL	HIHLMAASQAGATNSTVL	Q99062	>sp|Q99062|CSF3R_HUMAN ECD Granulocyte colony-stimulating factor receptor OS=Homo sapiens OX=9606 GN=CSF3R PE=1 SV=1	586	610	TRUE	37	1	HexNAc(4)Hex(5)Fuc(1)NeuAc(1)	Complex_AF
HIHLMAASQAGATN[NGlycan_2059.7349]STVL	HIHLMAASQAGATNSTVL	Q99062	>sp|Q99062|CSF3R_HUMAN ECD Granulocyte colony-stimulating factor receptor OS=Homo sapiens OX=9606 GN=CSF3R PE=1 SV=1	586	610	TRUE	56	1	HexNAc(4)Hex(5)Fuc(1)NeuAc(1)	Complex_AF
AASQAGATN[NGlycan_2059.7349]STVL	AASQAGATNSTVL	Q99062	>sp|Q99062|CSF3R_HUMAN ECD Granulocyte colony-stimulating factor receptor OS=Homo sapiens OX=9606 GN=CSF3R PE=1 SV=1	586	610	TRUE	11	1	HexNAc(4)Hex(5)Fuc(1)NeuAc(1)	Complex_AF
ASQAGATN[NGlycan_2059.7349]STVL	ASQAGATNSTVL	Q99062	>sp|Q99062|CSF3R_HUMAN ECD Granulocyte colony-stimulating factor receptor OS=Homo sapiens OX=9606 GN=CSF3R PE=1 SV=1	586	610	TRUE	1	1	HexNAc(4)Hex(5)Fuc(1)NeuAc(1)	Complex_AF
GFVLHGLEPASLYHIHLMAASQAGATN[NGlycan_2059.7349]STVLTLMTLTPHHHHH	GFVLHGLEPASLYHIHLMAASQAGATNSTVLTLMTLTPHHHHH	Q99062	>sp|Q99062|CSF3R_HUMAN ECD Granulocyte colony-stimulating factor receptor OS=Homo sapiens OX=9606 GN=CSF3R PE=1 SV=1	586	610	TRUE	2	1	HexNAc(4)Hex(5)Fuc(1)NeuAc(1)	Complex_AF
TNAQN[NGlycan_2350.8304]QSFSAILNASSRGF	TNAQNQSFSAILNASSRGF	Q99062	>sp|Q99062|CSF3R_HUMAN ECD Granulocyte colony-stimulating factor receptor OS=Homo sapiens OX=9606 GN=CSF3R PE=1 SV=1	547	571	TRUE	3	1	HexNAc(4)Hex(5)Fuc(1)NeuAc(2)	Complex_AF
HIHLMAASQAGATN[NGlycan_2350.8304]STVLTLM	HIHLMAASQAGATNSTVLTLM	Q99062	>sp|Q99062|CSF3R_HUMAN ECD Granulocyte colony-stimulating factor receptor OS=Homo sapiens OX=9606 GN=CSF3R PE=1 SV=1	586	610	TRUE	14	1	HexNAc(4)Hex(5)Fuc(1)NeuAc(2)	Complex_AF
HIHLMAASQAGATN[NGlycan_2350.8304]STVLTL	HIHLMAASQAGATNSTVLTL	Q99062	>sp|Q99062|CSF3R_HUMAN ECD Granulocyte colony-stimulating factor receptor OS=Homo sapiens OX=9606 GN=CSF3R PE=1 SV=1	586	610	TRUE	4	1	HexNAc(4)Hex(5)Fuc(1)NeuAc(2)	Complex_AF
HIHLM[Oxidation]AASQAGATN[NGlycan_2350.8304]STVL	HIHLMAASQAGATNSTVL	Q99062	>sp|Q99062|CSF3R_HUMAN ECD Granulocyte colony-stimulating factor receptor OS=Homo sapiens OX=9606 GN=CSF3R PE=1 SV=1	586	610	TRUE	12	1	HexNAc(4)Hex(5)Fuc(1)NeuAc(2)	Complex_AF
HIHLMAASQAGATN[NGlycan_2350.8304]STVL	HIHLMAASQAGATNSTVL	Q99062	>sp|Q99062|CSF3R_HUMAN ECD Granulocyte colony-stimulating factor receptor OS=Homo sapiens OX=9606 GN=CSF3R PE=1 SV=1	586	610	TRUE	30	1	HexNAc(4)Hex(5)Fuc(1)NeuAc(2)	Complex_AF
AASQAGATN[NGlycan_2350.8304]STVL	AASQAGATNSTVL	Q99062	>sp|Q99062|CSF3R_HUMAN ECD Granulocyte colony-stimulating factor receptor OS=Homo sapiens OX=9606 GN=CSF3R PE=1 SV=1	586	610	TRUE	2	1	HexNAc(4)Hex(5)Fuc(1)NeuAc(2)	Complex_AF
SPLTHYTIFWTNAQN[NGlycan_1913.677]QSFSAILNASSR	SPLTHYTIFWTNAQNQSFSAILNASSR	Q99062	>sp|Q99062|CSF3R_HUMAN ECD Granulocyte colony-stimulating factor receptor OS=Homo sapiens OX=9606 GN=CSF3R PE=1 SV=1	547	571	TRUE	1	1	HexNAc(4)Hex(5)NeuAc(1)	Complex_A
HIHLMAASQAGATN[NGlycan_1913.677]STVLTLM	HIHLMAASQAGATNSTVLTLM	Q99062	>sp|Q99062|CSF3R_HUMAN ECD Granulocyte colony-stimulating factor receptor OS=Homo sapiens OX=9606 GN=CSF3R PE=1 SV=1	586	610	TRUE	2	1	HexNAc(4)Hex(5)NeuAc(1)	Complex_A
HIHLM[Oxidation]AASQAGATN[NGlycan_1913.677]STVL	HIHLMAASQAGATNSTVL	Q99062	>sp|Q99062|CSF3R_HUMAN ECD Granulocyte colony-stimulating factor receptor OS=Homo sapiens OX=9606 GN=CSF3R PE=1 SV=1	586	610	TRUE	2	1	HexNAc(4)Hex(5)NeuAc(1)	Complex_A
HIHLMAASQAGATN[NGlycan_1913.677]STVL	HIHLMAASQAGATNSTVL	Q99062	>sp|Q99062|CSF3R_HUMAN ECD Granulocyte colony-stimulating factor receptor OS=Homo sapiens OX=9606 GN=CSF3R PE=1 SV=1	586	610	TRUE	9	1	HexNAc(4)Hex(5)NeuAc(1)	Complex_A
AASQAGATN[NGlycan_1913.677]STVL	AASQAGATNSTVL	Q99062	>sp|Q99062|CSF3R_HUMAN ECD Granulocyte colony-stimulating factor receptor OS=Homo sapiens OX=9606 GN=CSF3R PE=1 SV=1	586	610	TRUE	4	1	HexNAc(4)Hex(5)NeuAc(1)	Complex_A
HIHLMAASQAGATN[NGlycan_2204.7724]STVLTLM[Oxidation]TLTPHHHHHH	HIHLMAASQAGATNSTVLTLMTLTPHHHHHH	Q99062	>sp|Q99062|CSF3R_HUMAN ECD Granulocyte colony-stimulating factor receptor OS=Homo sapiens OX=9606 GN=CSF3R PE=1 SV=1	586	610	TRUE	2	1	HexNAc(4)Hex(5)NeuAc(2)	Complex_A
HIHLMAASQAGATN[NGlycan_2204.7724]STVLTLM	HIHLMAASQAGATNSTVLTLM	Q99062	>sp|Q99062|CSF3R_HUMAN ECD Granulocyte colony-stimulating factor receptor OS=Homo sapiens OX=9606 GN=CSF3R PE=1 SV=1	586	610	TRUE	4	1	HexNAc(4)Hex(5)NeuAc(2)	Complex_A
HIHLM[Oxidation]AASQAGATN[NGlycan_2204.7724]STVL	HIHLMAASQAGATNSTVL	Q99062	>sp|Q99062|CSF3R_HUMAN ECD Granulocyte colony-stimulating factor receptor OS=Homo sapiens OX=9606 GN=CSF3R PE=1 SV=1	586	610	TRUE	5	1	HexNAc(4)Hex(5)NeuAc(2)	Complex_A
HIHLMAASQAGATN[NGlycan_2204.7724]STVL	HIHLMAASQAGATNSTVL	Q99062	>sp|Q99062|CSF3R_HUMAN ECD Granulocyte colony-stimulating factor receptor OS=Homo sapiens OX=9606 GN=CSF3R PE=1 SV=1	586	610	TRUE	20	1	HexNAc(4)Hex(5)NeuAc(2)	Complex_A
GFVLHGLEPASLYHIHLM[Oxidation]AASQAGATN[NGlycan_2204.7724]STVLTLM[Oxidation]TLTPHHHHHH	GFVLHGLEPASLYHIHLMAASQAGATNSTVLTLMTLTPHHHHHH	Q99062	>sp|Q99062|CSF3R_HUMAN ECD Granulocyte colony-stimulating factor receptor OS=Homo sapiens OX=9606 GN=CSF3R PE=1 SV=1	586	610	TRUE	1	1	HexNAc(4)Hex(5)NeuAc(2)	Complex_A
SPLTHYTIFWTNAQN[NGlycan_1930.6923]QSFSAILNASSR	SPLTHYTIFWTNAQNQSFSAILNASSR	Q99062	>sp|Q99062|CSF3R_HUMAN ECD Granulocyte colony-stimulating factor receptor OS=Homo sapiens OX=9606 GN=CSF3R PE=1 SV=1	547	571	TRUE	1	1	HexNAc(4)Hex(6)Fuc(1)	Complex_F
HIHLMAASQAGATN[NGlycan_1930.6923]STVL	HIHLMAASQAGATNSTVL	Q99062	>sp|Q99062|CSF3R_HUMAN ECD Granulocyte colony-stimulating factor receptor OS=Homo sapiens OX=9606 GN=CSF3R PE=1 SV=1	586	610	TRUE	1	1	HexNAc(4)Hex(6)Fuc(1)	Complex_F
HIHLMAASQAGATN[NGlycan_2075.7298]STVL	HIHLMAASQAGATNSTVL	Q99062	>sp|Q99062|CSF3R_HUMAN ECD Granulocyte colony-stimulating factor receptor OS=Homo sapiens OX=9606 GN=CSF3R PE=1 SV=1	586	610	TRUE	3	1	HexNAc(4)Hex(6)NeuAc(1)	Complex_A
HIHLMAASQAGATN[NGlycan_2155.6962]STVLTLM[Oxidation]TLT	HIHLMAASQAGATNSTVLTLMTLT	Q99062	>sp|Q99062|CSF3R_HUMAN ECD Granulocyte colony-stimulating factor receptor OS=Homo sapiens OX=9606 GN=CSF3R PE=1 SV=1	586	610	TRUE	1	1	HexNAc(4)Hex(6)NeuAc(1)Phospho(1)	Complex_A
HIHLMAASQAGATN[NGlycan_2026.6536]STVLTLM	HIHLMAASQAGATNSTVLTLM	Q99062	>sp|Q99062|CSF3R_HUMAN ECD Granulocyte colony-stimulating factor receptor OS=Homo sapiens OX=9606 GN=CSF3R PE=1 SV=1	586	610	TRUE	4	1	HexNAc(4)Hex(7)Phospho(1)	Complex
HIHLMAASQAGATN[NGlycan_1501.5553]STVL	HIHLMAASQAGATNSTVL	Q99062	>sp|Q99062|CSF3R_HUMAN ECD Granulocyte colony-stimulating factor receptor OS=Homo sapiens OX=9606 GN=CSF3R PE=1 SV=1	586	610	TRUE	2	1	HexNAc(5)Hex(3)	Complex
SAILN[NGlycan_1647.6132]ASSRGF	SAILNASSRGF	Q99062	>sp|Q99062|CSF3R_HUMAN ECD Granulocyte colony-stimulating factor receptor OS=Homo sapiens OX=9606 GN=CSF3R PE=1 SV=1	555	579	TRUE	2	1	HexNAc(5)Hex(3)Fuc(1)	Complex_F
HIHLM[Oxidation]AASQAGATN[NGlycan_1647.6132]STVL	HIHLMAASQAGATNSTVL	Q99062	>sp|Q99062|CSF3R_HUMAN ECD Granulocyte colony-stimulating factor receptor OS=Homo sapiens OX=9606 GN=CSF3R PE=1 SV=1	586	610	TRUE	2	1	HexNAc(5)Hex(3)Fuc(1)	Complex_F
MAASQAGATN[NGlycan_1647.6132]STVL	MAASQAGATNSTVL	Q99062	>sp|Q99062|CSF3R_HUMAN ECD Granulocyte colony-stimulating factor receptor OS=Homo sapiens OX=9606 GN=CSF3R PE=1 SV=1	586	610	TRUE	1	1	HexNAc(5)Hex(3)Fuc(1)	Complex_F
AASQAGATN[NGlycan_1647.6132]STVL	AASQAGATNSTVL	Q99062	>sp|Q99062|CSF3R_HUMAN ECD Granulocyte colony-stimulating factor receptor OS=Homo sapiens OX=9606 GN=CSF3R PE=1 SV=1	586	610	TRUE	1	1	HexNAc(5)Hex(3)Fuc(1)	Complex_F
SPLTHYTIFWTNAQN[NGlycan_1938.7087]QSFSAILNASSR	SPLTHYTIFWTNAQNQSFSAILNASSR	Q99062	>sp|Q99062|CSF3R_HUMAN ECD Granulocyte colony-stimulating factor receptor OS=Homo sapiens OX=9606 GN=CSF3R PE=1 SV=1	547	571	TRUE	1	1	HexNAc(5)Hex(3)Fuc(1)NeuAc(1)	Complex_AF
HIHLMAASQAGATN[NGlycan_1938.7087]STVLTL	HIHLMAASQAGATNSTVLTL	Q99062	>sp|Q99062|CSF3R_HUMAN ECD Granulocyte colony-stimulating factor receptor OS=Homo sapiens OX=9606 GN=CSF3R PE=1 SV=1	586	610	TRUE	1	1	HexNAc(5)Hex(3)Fuc(1)NeuAc(1)	Complex_AF
SAILN[NGlycan_1809.6661]ASSRGF	SAILNASSRGF	Q99062	>sp|Q99062|CSF3R_HUMAN ECD Granulocyte colony-stimulating factor receptor OS=Homo sapiens OX=9606 GN=CSF3R PE=1 SV=1	555	579	TRUE	1	1	HexNAc(5)Hex(4)Fuc(1)	Complex_F
HIHLMAASQAGATN[NGlycan_1809.6661]STVL	HIHLMAASQAGATNSTVL	Q99062	>sp|Q99062|CSF3R_HUMAN ECD Granulocyte colony-stimulating factor receptor OS=Homo sapiens OX=9606 GN=CSF3R PE=1 SV=1	586	610	TRUE	2	1	HexNAc(5)Hex(4)Fuc(1)	Complex_F
HIHLMAASQAGATN[NGlycan_2100.7615]STVLTLM	HIHLMAASQAGATNSTVLTLM	Q99062	>sp|Q99062|CSF3R_HUMAN ECD Granulocyte colony-stimulating factor receptor OS=Homo sapiens OX=9606 GN=CSF3R PE=1 SV=1	586	610	TRUE	2	1	HexNAc(5)Hex(4)Fuc(1)NeuAc(1)	Complex_AF
HIHLMAASQAGATN[NGlycan_2100.7615]STVLT	HIHLMAASQAGATNSTVLT	Q99062	>sp|Q99062|CSF3R_HUMAN ECD Granulocyte colony-stimulating factor receptor OS=Homo sapiens OX=9606 GN=CSF3R PE=1 SV=1	586	610	TRUE	1	1	HexNAc(5)Hex(4)Fuc(1)NeuAc(1)	Complex_AF
HIHLMAASQAGATN[NGlycan_2100.7615]STVL	HIHLMAASQAGATNSTVL	Q99062	>sp|Q99062|CSF3R_HUMAN ECD Granulocyte colony-stimulating factor receptor OS=Homo sapiens OX=9606 GN=CSF3R PE=1 SV=1	586	610	TRUE	1	1	HexNAc(5)Hex(4)Fuc(1)NeuAc(1)	Complex_AF
AASQAGATN[NGlycan_2100.7615]STVL	AASQAGATNSTVL	Q99062	>sp|Q99062|CSF3R_HUMAN ECD Granulocyte colony-stimulating factor receptor OS=Homo sapiens OX=9606 GN=CSF3R PE=1 SV=1	586	610	TRUE	1	1	HexNAc(5)Hex(4)Fuc(1)NeuAc(1)	Complex_AF
HIHLMAASQAGATN[NGlycan_2391.8569]STVLTLM	HIHLMAASQAGATNSTVLTLM	Q99062	>sp|Q99062|CSF3R_HUMAN ECD Granulocyte colony-stimulating factor receptor OS=Homo sapiens OX=9606 GN=CSF3R PE=1 SV=1	586	610	TRUE	3	1	HexNAc(5)Hex(4)Fuc(1)NeuAc(2)	Complex_AF
HIHLM[Oxidation]AASQAGATN[NGlycan_2391.8569]STVL	HIHLMAASQAGATNSTVL	Q99062	>sp|Q99062|CSF3R_HUMAN ECD Granulocyte colony-stimulating factor receptor OS=Homo sapiens OX=9606 GN=CSF3R PE=1 SV=1	586	610	TRUE	1	1	HexNAc(5)Hex(4)Fuc(1)NeuAc(2)	Complex_AF
SPLTHYTIFWTNAQN[NGlycan_1954.7036]QSFSAILNASSR	SPLTHYTIFWTNAQNQSFSAILNASSR	Q99062	>sp|Q99062|CSF3R_HUMAN ECD Granulocyte colony-stimulating factor receptor OS=Homo sapiens OX=9606 GN=CSF3R PE=1 SV=1	547	571	TRUE	3	1	HexNAc(5)Hex(4)NeuAc(1)	Complex_A
HIHLM[Oxidation]AASQAGATN[NGlycan_1954.7036]STVL	HIHLMAASQAGATNSTVL	Q99062	>sp|Q99062|CSF3R_HUMAN ECD Granulocyte colony-stimulating factor receptor OS=Homo sapiens OX=9606 GN=CSF3R PE=1 SV=1	586	610	TRUE	2	1	HexNAc(5)Hex(4)NeuAc(1)	Complex_A
HIHLMAASQAGATN[NGlycan_2245.799]STVL	HIHLMAASQAGATNSTVL	Q99062	>sp|Q99062|CSF3R_HUMAN ECD Granulocyte colony-stimulating factor receptor OS=Homo sapiens OX=9606 GN=CSF3R PE=1 SV=1	586	610	TRUE	3	1	HexNAc(5)Hex(4)NeuAc(2)	Complex_A
HIHLMAASQAGATN[NGlycan_1825.661]STVLTLM	HIHLMAASQAGATNSTVLTLM	Q99062	>sp|Q99062|CSF3R_HUMAN ECD Granulocyte colony-stimulating factor receptor OS=Homo sapiens OX=9606 GN=CSF3R PE=1 SV=1	586	610	TRUE	2	1	HexNAc(5)Hex(5)	Complex
HIHLMAASQAGATN[NGlycan_1825.661]STVL	HIHLMAASQAGATNSTVL	Q99062	>sp|Q99062|CSF3R_HUMAN ECD Granulocyte colony-stimulating factor receptor OS=Homo sapiens OX=9606 GN=CSF3R PE=1 SV=1	586	610	TRUE	3	1	HexNAc(5)Hex(5)	Complex
GFVLHGLEPASLYHIHLMAASQAGATN[NGlycan_1825.661]STVLTLMTLTPHHHHH	GFVLHGLEPASLYHIHLMAASQAGATNSTVLTLMTLTPHHHHH	Q99062	>sp|Q99062|CSF3R_HUMAN ECD Granulocyte colony-stimulating factor receptor OS=Homo sapiens OX=9606 GN=CSF3R PE=1 SV=1	586	610	TRUE	1	1	HexNAc(5)Hex(5)	Complex
HIHLMAASQAGATN[NGlycan_1971.7189]STVLTLM	HIHLMAASQAGATNSTVLTLM	Q99062	>sp|Q99062|CSF3R_HUMAN ECD Granulocyte colony-stimulating factor receptor OS=Homo sapiens OX=9606 GN=CSF3R PE=1 SV=1	586	610	TRUE	2	1	HexNAc(5)Hex(5)Fuc(1)	Complex_F
HIHLM[Oxidation]AASQAGATN[NGlycan_1971.7189]STVL	HIHLMAASQAGATNSTVL	Q99062	>sp|Q99062|CSF3R_HUMAN ECD Granulocyte colony-stimulating factor receptor OS=Homo sapiens OX=9606 GN=CSF3R PE=1 SV=1	586	610	TRUE	3	1	HexNAc(5)Hex(5)Fuc(1)	Complex_F
HIHLMAASQAGATN[NGlycan_1971.7189]STVL	HIHLMAASQAGATNSTVL	Q99062	>sp|Q99062|CSF3R_HUMAN ECD Granulocyte colony-stimulating factor receptor OS=Homo sapiens OX=9606 GN=CSF3R PE=1 SV=1	586	610	TRUE	15	1	HexNAc(5)Hex(5)Fuc(1)	Complex_F
AASQAGATN[NGlycan_1971.7189]STVL	AASQAGATNSTVL	Q99062	>sp|Q99062|CSF3R_HUMAN ECD Granulocyte colony-stimulating factor receptor OS=Homo sapiens OX=9606 GN=CSF3R PE=1 SV=1	586	610	TRUE	1	1	HexNAc(5)Hex(5)Fuc(1)	Complex_F
HIHLMAASQAGATN[NGlycan_2262.8143]STVLTLM	HIHLMAASQAGATNSTVLTLM	Q99062	>sp|Q99062|CSF3R_HUMAN ECD Granulocyte colony-stimulating factor receptor OS=Homo sapiens OX=9606 GN=CSF3R PE=1 SV=1	586	610	TRUE	2	1	HexNAc(5)Hex(5)Fuc(1)NeuAc(1)	Complex_AF
HIHLM[Oxidation]AASQAGATN[NGlycan_2262.8143]STVL	HIHLMAASQAGATNSTVL	Q99062	>sp|Q99062|CSF3R_HUMAN ECD Granulocyte colony-stimulating factor receptor OS=Homo sapiens OX=9606 GN=CSF3R PE=1 SV=1	586	610	TRUE	1	1	HexNAc(5)Hex(5)Fuc(1)NeuAc(1)	Complex_AF
HIHLMAASQAGATN[NGlycan_2262.8143]STVL	HIHLMAASQAGATNSTVL	Q99062	>sp|Q99062|CSF3R_HUMAN ECD Granulocyte colony-stimulating factor receptor OS=Homo sapiens OX=9606 GN=CSF3R PE=1 SV=1	586	610	TRUE	15	1	HexNAc(5)Hex(5)Fuc(1)NeuAc(1)	Complex_AF
HIHLMAASQAGATN[NGlycan_2116.7564]STVLTLM	HIHLMAASQAGATNSTVLTLM	Q99062	>sp|Q99062|CSF3R_HUMAN ECD Granulocyte colony-stimulating factor receptor OS=Homo sapiens OX=9606 GN=CSF3R PE=1 SV=1	586	610	TRUE	7	1	HexNAc(5)Hex(5)NeuAc(1)	Complex_A
HIHLMAASQAGATN[NGlycan_2116.7564]STVL	HIHLMAASQAGATNSTVL	Q99062	>sp|Q99062|CSF3R_HUMAN ECD Granulocyte colony-stimulating factor receptor OS=Homo sapiens OX=9606 GN=CSF3R PE=1 SV=1	586	610	TRUE	8	1	HexNAc(5)Hex(5)NeuAc(1)	Complex_A
GFVLHGLEPASLYHIHLMAASQAGATN[NGlycan_2116.7564]STVLTLMTLTPHHHHHH	GFVLHGLEPASLYHIHLMAASQAGATNSTVLTLMTLTPHHHHHH	Q99062	>sp|Q99062|CSF3R_HUMAN ECD Granulocyte colony-stimulating factor receptor OS=Homo sapiens OX=9606 GN=CSF3R PE=1 SV=1	586	610	TRUE	2	1	HexNAc(5)Hex(5)NeuAc(1)	Complex_A
HIHLMAASQAGATN[NGlycan_2407.8518]STVL	HIHLMAASQAGATNSTVL	Q99062	>sp|Q99062|CSF3R_HUMAN ECD Granulocyte colony-stimulating factor receptor OS=Homo sapiens OX=9606 GN=CSF3R PE=1 SV=1	586	610	TRUE	5	1	HexNAc(5)Hex(5)NeuAc(2)	Complex_A
HIHLMAASQAGATN[NGlycan_1987.7138]STVL	HIHLMAASQAGATNSTVL	Q99062	>sp|Q99062|CSF3R_HUMAN ECD Granulocyte colony-stimulating factor receptor OS=Homo sapiens OX=9606 GN=CSF3R PE=1 SV=1	586	610	TRUE	2	1	HexNAc(5)Hex(6)	Complex
HIHLMAASQAGATN[NGlycan_1987.7138]	HIHLMAASQAGATN	Q99062	>sp|Q99062|CSF3R_HUMAN ECD Granulocyte colony-stimulating factor receptor OS=Homo sapiens OX=9606 GN=CSF3R PE=1 SV=1	586	610	TRUE	1	1	HexNAc(5)Hex(6)	Complex
TNAQN[NGlycan_2133.7717]QSFSAILNASSRGF	TNAQNQSFSAILNASSRGF	Q99062	>sp|Q99062|CSF3R_HUMAN ECD Granulocyte colony-stimulating factor receptor OS=Homo sapiens OX=9606 GN=CSF3R PE=1 SV=1	547	571	TRUE	1	1	HexNAc(5)Hex(6)Fuc(1)	Complex_F
SAILN[NGlycan_2133.7717]ASSRGF	SAILNASSRGF	Q99062	>sp|Q99062|CSF3R_HUMAN ECD Granulocyte colony-stimulating factor receptor OS=Homo sapiens OX=9606 GN=CSF3R PE=1 SV=1	555	579	TRUE	1	1	HexNAc(5)Hex(6)Fuc(1)	Complex_F
YHIHLMAASQAGATN[NGlycan_2133.7717]STVL	YHIHLMAASQAGATNSTVL	Q99062	>sp|Q99062|CSF3R_HUMAN ECD Granulocyte colony-stimulating factor receptor OS=Homo sapiens OX=9606 GN=CSF3R PE=1 SV=1	586	610	TRUE	1	1	HexNAc(5)Hex(6)Fuc(1)	Complex_F
HIHLMAASQAGATN[NGlycan_2133.7717]STVLTLM	HIHLMAASQAGATNSTVLTLM	Q99062	>sp|Q99062|CSF3R_HUMAN ECD Granulocyte colony-stimulating factor receptor OS=Homo sapiens OX=9606 GN=CSF3R PE=1 SV=1	586	610	TRUE	9	1	HexNAc(5)Hex(6)Fuc(1)	Complex_F
HIHLM[Oxidation]AASQAGATN[NGlycan_2133.7717]STVL	HIHLMAASQAGATNSTVL	Q99062	>sp|Q99062|CSF3R_HUMAN ECD Granulocyte colony-stimulating factor receptor OS=Homo sapiens OX=9606 GN=CSF3R PE=1 SV=1	586	610	TRUE	20	1	HexNAc(5)Hex(6)Fuc(1)	Complex_F
HIHLMAASQAGATN[NGlycan_2133.7717]STVL	HIHLMAASQAGATNSTVL	Q99062	>sp|Q99062|CSF3R_HUMAN ECD Granulocyte colony-stimulating factor receptor OS=Homo sapiens OX=9606 GN=CSF3R PE=1 SV=1	586	610	TRUE	42	1	HexNAc(5)Hex(6)Fuc(1)	Complex_F
HIHLMAASQAGATN[NGlycan_2133.7717]	HIHLMAASQAGATN	Q99062	>sp|Q99062|CSF3R_HUMAN ECD Granulocyte colony-stimulating factor receptor OS=Homo sapiens OX=9606 GN=CSF3R PE=1 SV=1	586	610	TRUE	1	1	HexNAc(5)Hex(6)Fuc(1)	Complex_F
AASQAGATN[NGlycan_2133.7717]STVL	AASQAGATNSTVL	Q99062	>sp|Q99062|CSF3R_HUMAN ECD Granulocyte colony-stimulating factor receptor OS=Homo sapiens OX=9606 GN=CSF3R PE=1 SV=1	586	610	TRUE	2	1	HexNAc(5)Hex(6)Fuc(1)	Complex_F
WTNAQN[NGlycan_2424.8671]QSFSAILNASSRGF	WTNAQNQSFSAILNASSRGF	Q99062	>sp|Q99062|CSF3R_HUMAN ECD Granulocyte colony-stimulating factor receptor OS=Homo sapiens OX=9606 GN=CSF3R PE=1 SV=1	547	571	TRUE	2	1	HexNAc(5)Hex(6)Fuc(1)NeuAc(1)	Complex_AF
TNAQN[NGlycan_2424.8671]QSFSAILNASSRGF	TNAQNQSFSAILNASSRGF	Q99062	>sp|Q99062|CSF3R_HUMAN ECD Granulocyte colony-stimulating factor receptor OS=Homo sapiens OX=9606 GN=CSF3R PE=1 SV=1	547	571	TRUE	3	1	HexNAc(5)Hex(6)Fuc(1)NeuAc(1)	Complex_AF
SPLTHYTIFWTNAQN[NGlycan_2424.8671]QSFSAILNASSR	SPLTHYTIFWTNAQNQSFSAILNASSR	Q99062	>sp|Q99062|CSF3R_HUMAN ECD Granulocyte colony-stimulating factor receptor OS=Homo sapiens OX=9606 GN=CSF3R PE=1 SV=1	547	571	TRUE	1	1	HexNAc(5)Hex(6)Fuc(1)NeuAc(1)	Complex_AF
HIHLM[Oxidation]AASQAGATN[NGlycan_2424.8671]STVLTLM	HIHLMAASQAGATNSTVLTLM	Q99062	>sp|Q99062|CSF3R_HUMAN ECD Granulocyte colony-stimulating factor receptor OS=Homo sapiens OX=9606 GN=CSF3R PE=1 SV=1	586	610	TRUE	4	1	HexNAc(5)Hex(6)Fuc(1)NeuAc(1)	Complex_AF
HIHLMAASQAGATN[NGlycan_2424.8671]STVLTLM	HIHLMAASQAGATNSTVLTLM	Q99062	>sp|Q99062|CSF3R_HUMAN ECD Granulocyte colony-stimulating factor receptor OS=Homo sapiens OX=9606 GN=CSF3R PE=1 SV=1	586	610	TRUE	10	1	HexNAc(5)Hex(6)Fuc(1)NeuAc(1)	Complex_AF
HIHLMAASQAGATN[NGlycan_2424.8671]STVLTL	HIHLMAASQAGATNSTVLTL	Q99062	>sp|Q99062|CSF3R_HUMAN ECD Granulocyte colony-stimulating factor receptor OS=Homo sapiens OX=9606 GN=CSF3R PE=1 SV=1	586	610	TRUE	8	1	HexNAc(5)Hex(6)Fuc(1)NeuAc(1)	Complex_AF
HIHLM[Oxidation]AASQAGATN[NGlycan_2424.8671]STVL	HIHLMAASQAGATNSTVL	Q99062	>sp|Q99062|CSF3R_HUMAN ECD Granulocyte colony-stimulating factor receptor OS=Homo sapiens OX=9606 GN=CSF3R PE=1 SV=1	586	610	TRUE	15	1	HexNAc(5)Hex(6)Fuc(1)NeuAc(1)	Complex_AF
HIHLMAASQAGATN[NGlycan_2424.8671]STVL	HIHLMAASQAGATNSTVL	Q99062	>sp|Q99062|CSF3R_HUMAN ECD Granulocyte colony-stimulating factor receptor OS=Homo sapiens OX=9606 GN=CSF3R PE=1 SV=1	586	610	TRUE	47	1	HexNAc(5)Hex(6)Fuc(1)NeuAc(1)	Complex_AF
HIHLMAASQAGATN[NGlycan_2424.8671]ST	HIHLMAASQAGATNST	Q99062	>sp|Q99062|CSF3R_HUMAN ECD Granulocyte colony-stimulating factor receptor OS=Homo sapiens OX=9606 GN=CSF3R PE=1 SV=1	586	610	TRUE	2	1	HexNAc(5)Hex(6)Fuc(1)NeuAc(1)	Complex_AF
AASQAGATN[NGlycan_2424.8671]STVL	AASQAGATNSTVL	Q99062	>sp|Q99062|CSF3R_HUMAN ECD Granulocyte colony-stimulating factor receptor OS=Homo sapiens OX=9606 GN=CSF3R PE=1 SV=1	586	610	TRUE	7	1	HexNAc(5)Hex(6)Fuc(1)NeuAc(1)	Complex_AF
GFVLHGLEPASLYHIHLMAASQAGATN[NGlycan_2424.8671]STVLTLM[Oxidation]TLTPHHHHHH	GFVLHGLEPASLYHIHLMAASQAGATNSTVLTLMTLTPHHHHHH	Q99062	>sp|Q99062|CSF3R_HUMAN ECD Granulocyte colony-stimulating factor receptor OS=Homo sapiens OX=9606 GN=CSF3R PE=1 SV=1	586	610	TRUE	2	1	HexNAc(5)Hex(6)Fuc(1)NeuAc(1)	Complex_AF
TNAQN[NGlycan_2715.9625]QSFSAILNASSRGF	TNAQNQSFSAILNASSRGF	Q99062	>sp|Q99062|CSF3R_HUMAN ECD Granulocyte colony-stimulating factor receptor OS=Homo sapiens OX=9606 GN=CSF3R PE=1 SV=1	547	571	TRUE	7	1	HexNAc(5)Hex(6)Fuc(1)NeuAc(2)	Complex_AF
YHIHLMAASQAGATN[NGlycan_2715.9625]STVL	YHIHLMAASQAGATNSTVL	Q99062	>sp|Q99062|CSF3R_HUMAN ECD Granulocyte colony-stimulating factor receptor OS=Homo sapiens OX=9606 GN=CSF3R PE=1 SV=1	586	610	TRUE	2	1	HexNAc(5)Hex(6)Fuc(1)NeuAc(2)	Complex_AF
HIHLMAASQAGATN[NGlycan_2715.9625]STVLTLM	HIHLMAASQAGATNSTVLTLM	Q99062	>sp|Q99062|CSF3R_HUMAN ECD Granulocyte colony-stimulating factor receptor OS=Homo sapiens OX=9606 GN=CSF3R PE=1 SV=1	586	610	TRUE	13	1	HexNAc(5)Hex(6)Fuc(1)NeuAc(2)	Complex_AF
HIHLMAASQAGATN[NGlycan_2715.9625]STVLTL	HIHLMAASQAGATNSTVLTL	Q99062	>sp|Q99062|CSF3R_HUMAN ECD Granulocyte colony-stimulating factor receptor OS=Homo sapiens OX=9606 GN=CSF3R PE=1 SV=1	586	610	TRUE	3	1	HexNAc(5)Hex(6)Fuc(1)NeuAc(2)	Complex_AF
HIHLM[Oxidation]AASQAGATN[NGlycan_2715.9625]STVL	HIHLMAASQAGATNSTVL	Q99062	>sp|Q99062|CSF3R_HUMAN ECD Granulocyte colony-stimulating factor receptor OS=Homo sapiens OX=9606 GN=CSF3R PE=1 SV=1	586	610	TRUE	22	1	HexNAc(5)Hex(6)Fuc(1)NeuAc(2)	Complex_AF
HIHLMAASQAGATN[NGlycan_2715.9625]STVL	HIHLMAASQAGATNSTVL	Q99062	>sp|Q99062|CSF3R_HUMAN ECD Granulocyte colony-stimulating factor receptor OS=Homo sapiens OX=9606 GN=CSF3R PE=1 SV=1	586	610	TRUE	47	1	HexNAc(5)Hex(6)Fuc(1)NeuAc(2)	Complex_AF
AASQAGATN[NGlycan_2715.9625]STVL	AASQAGATNSTVL	Q99062	>sp|Q99062|CSF3R_HUMAN ECD Granulocyte colony-stimulating factor receptor OS=Homo sapiens OX=9606 GN=CSF3R PE=1 SV=1	586	610	TRUE	2	1	HexNAc(5)Hex(6)Fuc(1)NeuAc(2)	Complex_AF
GFVLHGLEPASLYHIHLMAASQAGATN[NGlycan_2715.9625]STVLTLMTLTPHHHHH	GFVLHGLEPASLYHIHLMAASQAGATNSTVLTLMTLTPHHHHH	Q99062	>sp|Q99062|CSF3R_HUMAN ECD Granulocyte colony-stimulating factor receptor OS=Homo sapiens OX=9606 GN=CSF3R PE=1 SV=1	586	610	TRUE	2	1	HexNAc(5)Hex(6)Fuc(1)NeuAc(2)	Complex_AF
HIHLMAASQAGATN[NGlycan_3007.058]STVLTLM	HIHLMAASQAGATNSTVLTLM	Q99062	>sp|Q99062|CSF3R_HUMAN ECD Granulocyte colony-stimulating factor receptor OS=Homo sapiens OX=9606 GN=CSF3R PE=1 SV=1	586	610	TRUE	4	1	HexNAc(5)Hex(6)Fuc(1)NeuAc(3)	Complex_AF
HIHLMAASQAGATN[NGlycan_3007.058]STVLTL	HIHLMAASQAGATNSTVLTL	Q99062	>sp|Q99062|CSF3R_HUMAN ECD Granulocyte colony-stimulating factor receptor OS=Homo sapiens OX=9606 GN=CSF3R PE=1 SV=1	586	610	TRUE	1	1	HexNAc(5)Hex(6)Fuc(1)NeuAc(3)	Complex_AF
HIHLM[Oxidation]AASQAGATN[NGlycan_3007.058]STVL	HIHLMAASQAGATNSTVL	Q99062	>sp|Q99062|CSF3R_HUMAN ECD Granulocyte colony-stimulating factor receptor OS=Homo sapiens OX=9606 GN=CSF3R PE=1 SV=1	586	610	TRUE	5	1	HexNAc(5)Hex(6)Fuc(1)NeuAc(3)	Complex_AF
HIHLMAASQAGATN[NGlycan_3007.058]STVL	HIHLMAASQAGATNSTVL	Q99062	>sp|Q99062|CSF3R_HUMAN ECD Granulocyte colony-stimulating factor receptor OS=Homo sapiens OX=9606 GN=CSF3R PE=1 SV=1	586	610	TRUE	25	1	HexNAc(5)Hex(6)Fuc(1)NeuAc(3)	Complex_AF
SPLTHYTIFWTNAQN[NGlycan_2278.8092]QSFSAILNASSR	SPLTHYTIFWTNAQNQSFSAILNASSR	Q99062	>sp|Q99062|CSF3R_HUMAN ECD Granulocyte colony-stimulating factor receptor OS=Homo sapiens OX=9606 GN=CSF3R PE=1 SV=1	547	571	TRUE	1	1	HexNAc(5)Hex(6)NeuAc(1)	Complex_A
HIHLMAASQAGATN[NGlycan_2278.8092]STVLTLMT	HIHLMAASQAGATNSTVLTLMT	Q99062	>sp|Q99062|CSF3R_HUMAN ECD Granulocyte colony-stimulating factor receptor OS=Homo sapiens OX=9606 GN=CSF3R PE=1 SV=1	586	610	TRUE	1	1	HexNAc(5)Hex(6)NeuAc(1)	Complex_A
HIHLMAASQAGATN[NGlycan_2278.8092]STVLTLM	HIHLMAASQAGATNSTVLTLM	Q99062	>sp|Q99062|CSF3R_HUMAN ECD Granulocyte colony-stimulating factor receptor OS=Homo sapiens OX=9606 GN=CSF3R PE=1 SV=1	586	610	TRUE	1	1	HexNAc(5)Hex(6)NeuAc(1)	Complex_A
HIHLM[Oxidation]AASQAGATN[NGlycan_2278.8092]STVL	HIHLMAASQAGATNSTVL	Q99062	>sp|Q99062|CSF3R_HUMAN ECD Granulocyte colony-stimulating factor receptor OS=Homo sapiens OX=9606 GN=CSF3R PE=1 SV=1	586	610	TRUE	2	1	HexNAc(5)Hex(6)NeuAc(1)	Complex_A
HIHLMAASQAGATN[NGlycan_2278.8092]STVL	HIHLMAASQAGATNSTVL	Q99062	>sp|Q99062|CSF3R_HUMAN ECD Granulocyte colony-stimulating factor receptor OS=Homo sapiens OX=9606 GN=CSF3R PE=1 SV=1	586	610	TRUE	19	1	HexNAc(5)Hex(6)NeuAc(1)	Complex_A
HIHLMAASQAGATN[NGlycan_2569.9046]STVLTLM	HIHLMAASQAGATNSTVLTLM	Q99062	>sp|Q99062|CSF3R_HUMAN ECD Granulocyte colony-stimulating factor receptor OS=Homo sapiens OX=9606 GN=CSF3R PE=1 SV=1	586	610	TRUE	1	1	HexNAc(5)Hex(6)NeuAc(2)	Complex_A
HIHLM[Oxidation]AASQAGATN[NGlycan_2569.9046]STVL	HIHLMAASQAGATNSTVL	Q99062	>sp|Q99062|CSF3R_HUMAN ECD Granulocyte colony-stimulating factor receptor OS=Homo sapiens OX=9606 GN=CSF3R PE=1 SV=1	586	610	TRUE	3	1	HexNAc(5)Hex(6)NeuAc(2)	Complex_A
HIHLMAASQAGATN[NGlycan_2569.9046]STVL	HIHLMAASQAGATNSTVL	Q99062	>sp|Q99062|CSF3R_HUMAN ECD Granulocyte colony-stimulating factor receptor OS=Homo sapiens OX=9606 GN=CSF3R PE=1 SV=1	586	610	TRUE	15	1	HexNAc(5)Hex(6)NeuAc(2)	Complex_A
HIHLMAASQAGATN[NGlycan_2861.0001]STVL	HIHLMAASQAGATNSTVL	Q99062	>sp|Q99062|CSF3R_HUMAN ECD Granulocyte colony-stimulating factor receptor OS=Homo sapiens OX=9606 GN=CSF3R PE=1 SV=1	586	610	TRUE	5	1	HexNAc(5)Hex(6)NeuAc(3)	Complex_A
HIHLMAASQAGATN[NGlycan_1704.6347]STVLTLM	HIHLMAASQAGATNSTVLTLM	Q99062	>sp|Q99062|CSF3R_HUMAN ECD Granulocyte colony-stimulating factor receptor OS=Homo sapiens OX=9606 GN=CSF3R PE=1 SV=1	586	610	TRUE	1	1	HexNAc(6)Hex(3)	Complex
HIHLMAASQAGATN[NGlycan_2141.788]STVLTLMTLTPHHH	HIHLMAASQAGATNSTVLTLMTLTPHHH	Q99062	>sp|Q99062|CSF3R_HUMAN ECD Granulocyte colony-stimulating factor receptor OS=Homo sapiens OX=9606 GN=CSF3R PE=1 SV=1	586	610	TRUE	10	1	HexNAc(6)Hex(3)Fuc(1)NeuAc(1)	Complex_AF
HIHLMAASQAGATN[NGlycan_2141.788]STVLTL	HIHLMAASQAGATNSTVLTL	Q99062	>sp|Q99062|CSF3R_HUMAN ECD Granulocyte colony-stimulating factor receptor OS=Homo sapiens OX=9606 GN=CSF3R PE=1 SV=1	586	610	TRUE	1	1	HexNAc(6)Hex(3)Fuc(1)NeuAc(1)	Complex_AF
GFVLHGLEPASLYHIHLMAASQAGATN[NGlycan_2141.788]STVLTLMTLTPHHHHHH	GFVLHGLEPASLYHIHLMAASQAGATNSTVLTLMTLTPHHHHHH	Q99062	>sp|Q99062|CSF3R_HUMAN ECD Granulocyte colony-stimulating factor receptor OS=Homo sapiens OX=9606 GN=CSF3R PE=1 SV=1	586	610	TRUE	2	1	HexNAc(6)Hex(3)Fuc(1)NeuAc(1)	Complex_AF
HIHLMAASQAGATN[NGlycan_2432.8834]	HIHLMAASQAGATN	Q99062	>sp|Q99062|CSF3R_HUMAN ECD Granulocyte colony-stimulating factor receptor OS=Homo sapiens OX=9606 GN=CSF3R PE=1 SV=1	586	610	TRUE	1	1	HexNAc(6)Hex(3)Fuc(1)NeuAc(2)	Complex_AF
GFVLHGLEPASLYHIHLMAASQAGATN[NGlycan_2432.8834]STVLTLMTLTPHHHHHH	GFVLHGLEPASLYHIHLMAASQAGATNSTVLTLMTLTPHHHHHH	Q99062	>sp|Q99062|CSF3R_HUMAN ECD Granulocyte colony-stimulating factor receptor OS=Homo sapiens OX=9606 GN=CSF3R PE=1 SV=1	586	610	TRUE	3	1	HexNAc(6)Hex(3)Fuc(1)NeuAc(2)	Complex_AF
GFVLHGLEPASLYHIHLM[Oxidation]AASQAGATN[NGlycan_1866.6875]STVLTLM[Oxidation]TLTPHHHHH	GFVLHGLEPASLYHIHLMAASQAGATNSTVLTLMTLTPHHHHH	Q99062	>sp|Q99062|CSF3R_HUMAN ECD Granulocyte colony-stimulating factor receptor OS=Homo sapiens OX=9606 GN=CSF3R PE=1 SV=1	586	610	TRUE	3	1	HexNAc(6)Hex(4)	Complex
GFVLHGLEPASLYHIHLMAASQAGATN[NGlycan_1866.6875]STVLTLM[Oxidation]TLTPHHHHH	GFVLHGLEPASLYHIHLMAASQAGATNSTVLTLMTLTPHHHHH	Q99062	>sp|Q99062|CSF3R_HUMAN ECD Granulocyte colony-stimulating factor receptor OS=Homo sapiens OX=9606 GN=CSF3R PE=1 SV=1	586	610	TRUE	1	1	HexNAc(6)Hex(4)	Complex
GFVLHGLEPASLYHIHLMAASQAGATN[NGlycan_1866.6875]STVLTLMTLTPHHHHH	GFVLHGLEPASLYHIHLMAASQAGATNSTVLTLMTLTPHHHHH	Q99062	>sp|Q99062|CSF3R_HUMAN ECD Granulocyte colony-stimulating factor receptor OS=Homo sapiens OX=9606 GN=CSF3R PE=1 SV=1	586	610	TRUE	5	1	HexNAc(6)Hex(4)	Complex
HIHLMAASQAGATN[NGlycan_2012.7454]STVL	HIHLMAASQAGATNSTVL	Q99062	>sp|Q99062|CSF3R_HUMAN ECD Granulocyte colony-stimulating factor receptor OS=Homo sapiens OX=9606 GN=CSF3R PE=1 SV=1	586	610	TRUE	2	1	HexNAc(6)Hex(4)Fuc(1)	Complex_F
HIHLMAASQAGATN[NGlycan_2157.7829]STVLTLM	HIHLMAASQAGATNSTVLTLM	Q99062	>sp|Q99062|CSF3R_HUMAN ECD Granulocyte colony-stimulating factor receptor OS=Homo sapiens OX=9606 GN=CSF3R PE=1 SV=1	586	610	TRUE	1	1	HexNAc(6)Hex(4)NeuAc(1)	Complex_A
SPLTHYTIFWTNAQN[NGlycan_2174.7983]QSFSAILNASSR	SPLTHYTIFWTNAQNQSFSAILNASSR	Q99062	>sp|Q99062|CSF3R_HUMAN ECD Granulocyte colony-stimulating factor receptor OS=Homo sapiens OX=9606 GN=CSF3R PE=1 SV=1	547	571	TRUE	1	1	HexNAc(6)Hex(5)Fuc(1)	Complex_F
HIHLM[Oxidation]AASQAGATN[NGlycan_2174.7983]STVL	HIHLMAASQAGATNSTVL	Q99062	>sp|Q99062|CSF3R_HUMAN ECD Granulocyte colony-stimulating factor receptor OS=Homo sapiens OX=9606 GN=CSF3R PE=1 SV=1	586	610	TRUE	2	1	HexNAc(6)Hex(5)Fuc(1)	Complex_F
HIHLMAASQAGATN[NGlycan_2465.8937]STVLTLM	HIHLMAASQAGATNSTVLTLM	Q99062	>sp|Q99062|CSF3R_HUMAN ECD Granulocyte colony-stimulating factor receptor OS=Homo sapiens OX=9606 GN=CSF3R PE=1 SV=1	586	610	TRUE	5	1	HexNAc(6)Hex(5)Fuc(1)NeuAc(1)	Complex_AF
HIHLM[Oxidation]AASQAGATN[NGlycan_2465.8937]STVL	HIHLMAASQAGATNSTVL	Q99062	>sp|Q99062|CSF3R_HUMAN ECD Granulocyte colony-stimulating factor receptor OS=Homo sapiens OX=9606 GN=CSF3R PE=1 SV=1	586	610	TRUE	3	1	HexNAc(6)Hex(5)Fuc(1)NeuAc(1)	Complex_AF
HIHLMAASQAGATN[NGlycan_2465.8937]STVL	HIHLMAASQAGATNSTVL	Q99062	>sp|Q99062|CSF3R_HUMAN ECD Granulocyte colony-stimulating factor receptor OS=Homo sapiens OX=9606 GN=CSF3R PE=1 SV=1	586	610	TRUE	9	1	HexNAc(6)Hex(5)Fuc(1)NeuAc(1)	Complex_AF
HIHLMAASQAGATN[NGlycan_2756.9891]STVL	HIHLMAASQAGATNSTVL	Q99062	>sp|Q99062|CSF3R_HUMAN ECD Granulocyte colony-stimulating factor receptor OS=Homo sapiens OX=9606 GN=CSF3R PE=1 SV=1	586	610	TRUE	4	1	HexNAc(6)Hex(5)Fuc(1)NeuAc(2)	Complex_AF
HIHLM[Oxidation]AASQAGATN[NGlycan_3048.0845]STVL	HIHLMAASQAGATNSTVL	Q99062	>sp|Q99062|CSF3R_HUMAN ECD Granulocyte colony-stimulating factor receptor OS=Homo sapiens OX=9606 GN=CSF3R PE=1 SV=1	586	610	TRUE	1	1	HexNAc(6)Hex(5)Fuc(1)NeuAc(3)	Complex_AF
HIHLMAASQAGATN[NGlycan_2190.7932]STVL	HIHLMAASQAGATNSTVL	Q99062	>sp|Q99062|CSF3R_HUMAN ECD Granulocyte colony-stimulating factor receptor OS=Homo sapiens OX=9606 GN=CSF3R PE=1 SV=1	586	610	TRUE	2	1	HexNAc(6)Hex(6)	Complex
HIHLMAASQAGATN[NGlycan_2336.8511]STVLTLM	HIHLMAASQAGATNSTVLTLM	Q99062	>sp|Q99062|CSF3R_HUMAN ECD Granulocyte colony-stimulating factor receptor OS=Homo sapiens OX=9606 GN=CSF3R PE=1 SV=1	586	610	TRUE	1	1	HexNAc(6)Hex(6)Fuc(1)	Complex_F
HIHLM[Oxidation]AASQAGATN[NGlycan_2336.8511]STVL	HIHLMAASQAGATNSTVL	Q99062	>sp|Q99062|CSF3R_HUMAN ECD Granulocyte colony-stimulating factor receptor OS=Homo sapiens OX=9606 GN=CSF3R PE=1 SV=1	586	610	TRUE	2	1	HexNAc(6)Hex(6)Fuc(1)	Complex_F
HIHLMAASQAGATN[NGlycan_2336.8511]STVL	HIHLMAASQAGATNSTVL	Q99062	>sp|Q99062|CSF3R_HUMAN ECD Granulocyte colony-stimulating factor receptor OS=Homo sapiens OX=9606 GN=CSF3R PE=1 SV=1	586	610	TRUE	8	1	HexNAc(6)Hex(6)Fuc(1)	Complex_F
HIHLMAASQAGATN[NGlycan_2627.9465]STVLTLM	HIHLMAASQAGATNSTVLTLM	Q99062	>sp|Q99062|CSF3R_HUMAN ECD Granulocyte colony-stimulating factor receptor OS=Homo sapiens OX=9606 GN=CSF3R PE=1 SV=1	586	610	TRUE	4	1	HexNAc(6)Hex(6)Fuc(1)NeuAc(1)	Complex_AF
HIHLM[Oxidation]AASQAGATN[NGlycan_2627.9465]STVL	HIHLMAASQAGATNSTVL	Q99062	>sp|Q99062|CSF3R_HUMAN ECD Granulocyte colony-stimulating factor receptor OS=Homo sapiens OX=9606 GN=CSF3R PE=1 SV=1	586	610	TRUE	4	1	HexNAc(6)Hex(6)Fuc(1)NeuAc(1)	Complex_AF
HIHLMAASQAGATN[NGlycan_2627.9465]STVL	HIHLMAASQAGATNSTVL	Q99062	>sp|Q99062|CSF3R_HUMAN ECD Granulocyte colony-stimulating factor receptor OS=Homo sapiens OX=9606 GN=CSF3R PE=1 SV=1	586	610	TRUE	13	1	HexNAc(6)Hex(6)Fuc(1)NeuAc(1)	Complex_AF
HIHLM[Oxidation]AASQAGATN[NGlycan_2919.0419]STVL	HIHLMAASQAGATNSTVL	Q99062	>sp|Q99062|CSF3R_HUMAN ECD Granulocyte colony-stimulating factor receptor OS=Homo sapiens OX=9606 GN=CSF3R PE=1 SV=1	586	610	TRUE	1	1	HexNAc(6)Hex(6)Fuc(1)NeuAc(2)	Complex_AF
HIHLMAASQAGATN[NGlycan_2919.0419]STVL	HIHLMAASQAGATNSTVL	Q99062	>sp|Q99062|CSF3R_HUMAN ECD Granulocyte colony-stimulating factor receptor OS=Homo sapiens OX=9606 GN=CSF3R PE=1 SV=1	586	610	TRUE	7	1	HexNAc(6)Hex(6)Fuc(1)NeuAc(2)	Complex_AF
HIHLMAASQAGATN[NGlycan_3210.1373]STVL	HIHLMAASQAGATNSTVL	Q99062	>sp|Q99062|CSF3R_HUMAN ECD Granulocyte colony-stimulating factor receptor OS=Homo sapiens OX=9606 GN=CSF3R PE=1 SV=1	586	610	TRUE	1	1	HexNAc(6)Hex(6)Fuc(1)NeuAc(3)	Complex_AF
HIHLMAASQAGATN[NGlycan_3210.1373]STV	HIHLMAASQAGATNSTV	Q99062	>sp|Q99062|CSF3R_HUMAN ECD Granulocyte colony-stimulating factor receptor OS=Homo sapiens OX=9606 GN=CSF3R PE=1 SV=1	586	610	TRUE	1	1	HexNAc(6)Hex(6)Fuc(1)NeuAc(3)	Complex_AF
HIHLMAASQAGATN[NGlycan_2481.8886]STVL	HIHLMAASQAGATNSTVL	Q99062	>sp|Q99062|CSF3R_HUMAN ECD Granulocyte colony-stimulating factor receptor OS=Homo sapiens OX=9606 GN=CSF3R PE=1 SV=1	586	610	TRUE	4	1	HexNAc(6)Hex(6)NeuAc(1)	Complex_A
HIHLMAASQAGATN[NGlycan_2772.984]STVL	HIHLMAASQAGATNSTVL	Q99062	>sp|Q99062|CSF3R_HUMAN ECD Granulocyte colony-stimulating factor receptor OS=Homo sapiens OX=9606 GN=CSF3R PE=1 SV=1	586	610	TRUE	1	1	HexNAc(6)Hex(6)NeuAc(2)	Complex_A
HIHLMAASQAGATN[NGlycan_2772.984]	HIHLMAASQAGATN	Q99062	>sp|Q99062|CSF3R_HUMAN ECD Granulocyte colony-stimulating factor receptor OS=Homo sapiens OX=9606 GN=CSF3R PE=1 SV=1	586	610	TRUE	1	1	HexNAc(6)Hex(6)NeuAc(2)	Complex_A
GFVLHGLEPASLYHIHLMAASQAGATN[NGlycan_2772.984]STVLTLMTLTPHHHHH	GFVLHGLEPASLYHIHLMAASQAGATNSTVLTLMTLTPHHHHH	Q99062	>sp|Q99062|CSF3R_HUMAN ECD Granulocyte colony-stimulating factor receptor OS=Homo sapiens OX=9606 GN=CSF3R PE=1 SV=1	586	610	TRUE	1	1	HexNAc(6)Hex(6)NeuAc(2)	Complex_A
HIHLMAASQAGATN[NGlycan_2352.846]STVLTLM	HIHLMAASQAGATNSTVLTLM	Q99062	>sp|Q99062|CSF3R_HUMAN ECD Granulocyte colony-stimulating factor receptor OS=Homo sapiens OX=9606 GN=CSF3R PE=1 SV=1	586	610	TRUE	1	1	HexNAc(6)Hex(7)	Complex
TNAQN[NGlycan_2498.9039]QSF	TNAQNQSF	Q99062	>sp|Q99062|CSF3R_HUMAN ECD Granulocyte colony-stimulating factor receptor OS=Homo sapiens OX=9606 GN=CSF3R PE=1 SV=1	547	571	TRUE	1	1	HexNAc(6)Hex(7)Fuc(1)	Complex_F
SPLTHYTIFWTNAQN[NGlycan_2498.9039]QSFSAILNASSR	SPLTHYTIFWTNAQNQSFSAILNASSR	Q99062	>sp|Q99062|CSF3R_HUMAN ECD Granulocyte colony-stimulating factor receptor OS=Homo sapiens OX=9606 GN=CSF3R PE=1 SV=1	547	571	TRUE	1	1	HexNAc(6)Hex(7)Fuc(1)	Complex_F
HIHLMAASQAGATN[NGlycan_2498.9039]STVLTLMTLTPHHHH	HIHLMAASQAGATNSTVLTLMTLTPHHHH	Q99062	>sp|Q99062|CSF3R_HUMAN ECD Granulocyte colony-stimulating factor receptor OS=Homo sapiens OX=9606 GN=CSF3R PE=1 SV=1	586	610	TRUE	1	1	HexNAc(6)Hex(7)Fuc(1)	Complex_F
HIHLMAASQAGATN[NGlycan_2498.9039]STVLTLM	HIHLMAASQAGATNSTVLTLM	Q99062	>sp|Q99062|CSF3R_HUMAN ECD Granulocyte colony-stimulating factor receptor OS=Homo sapiens OX=9606 GN=CSF3R PE=1 SV=1	586	610	TRUE	1	1	HexNAc(6)Hex(7)Fuc(1)	Complex_F
HIHLM[Oxidation]AASQAGATN[NGlycan_2498.9039]STVL	HIHLMAASQAGATNSTVL	Q99062	>sp|Q99062|CSF3R_HUMAN ECD Granulocyte colony-stimulating factor receptor OS=Homo sapiens OX=9606 GN=CSF3R PE=1 SV=1	586	610	TRUE	20	1	HexNAc(6)Hex(7)Fuc(1)	Complex_F
HIHLMAASQAGATN[NGlycan_2498.9039]STVL	HIHLMAASQAGATNSTVL	Q99062	>sp|Q99062|CSF3R_HUMAN ECD Granulocyte colony-stimulating factor receptor OS=Homo sapiens OX=9606 GN=CSF3R PE=1 SV=1	586	610	TRUE	10	1	HexNAc(6)Hex(7)Fuc(1)	Complex_F
HIHLMAASQAGATN[NGlycan_2498.9039]	HIHLMAASQAGATN	Q99062	>sp|Q99062|CSF3R_HUMAN ECD Granulocyte colony-stimulating factor receptor OS=Homo sapiens OX=9606 GN=CSF3R PE=1 SV=1	586	610	TRUE	1	1	HexNAc(6)Hex(7)Fuc(1)	Complex_F
AASQAGATN[NGlycan_2498.9039]STVL	AASQAGATNSTVL	Q99062	>sp|Q99062|CSF3R_HUMAN ECD Granulocyte colony-stimulating factor receptor OS=Homo sapiens OX=9606 GN=CSF3R PE=1 SV=1	586	610	TRUE	2	1	HexNAc(6)Hex(7)Fuc(1)	Complex_F
WTNAQN[NGlycan_2789.9993]QSFSAILNASSRGF	WTNAQNQSFSAILNASSRGF	Q99062	>sp|Q99062|CSF3R_HUMAN ECD Granulocyte colony-stimulating factor receptor OS=Homo sapiens OX=9606 GN=CSF3R PE=1 SV=1	547	571	TRUE	3	1	HexNAc(6)Hex(7)Fuc(1)NeuAc(1)	Complex_AF
TNAQN[NGlycan_2789.9993]QSFSAILNASSRGF	TNAQNQSFSAILNASSRGF	Q99062	>sp|Q99062|CSF3R_HUMAN ECD Granulocyte colony-stimulating factor receptor OS=Homo sapiens OX=9606 GN=CSF3R PE=1 SV=1	547	571	TRUE	4	1	HexNAc(6)Hex(7)Fuc(1)NeuAc(1)	Complex_AF
TNAQN[NGlycan_2789.9993]QSF	TNAQNQSF	Q99062	>sp|Q99062|CSF3R_HUMAN ECD Granulocyte colony-stimulating factor receptor OS=Homo sapiens OX=9606 GN=CSF3R PE=1 SV=1	547	571	TRUE	1	1	HexNAc(6)Hex(7)Fuc(1)NeuAc(1)	Complex_AF
SAILN[NGlycan_2789.9993]ASSRGF	SAILNASSRGF	Q99062	>sp|Q99062|CSF3R_HUMAN ECD Granulocyte colony-stimulating factor receptor OS=Homo sapiens OX=9606 GN=CSF3R PE=1 SV=1	555	579	TRUE	1	1	HexNAc(6)Hex(7)Fuc(1)NeuAc(1)	Complex_AF
YHIHLMAASQAGATN[NGlycan_2789.9993]STVL	YHIHLMAASQAGATNSTVL	Q99062	>sp|Q99062|CSF3R_HUMAN ECD Granulocyte colony-stimulating factor receptor OS=Homo sapiens OX=9606 GN=CSF3R PE=1 SV=1	586	610	TRUE	1	1	HexNAc(6)Hex(7)Fuc(1)NeuAc(1)	Complex_AF
HIHLMAASQAGATN[NGlycan_2789.9993]STVLTLMTLTPHHH	HIHLMAASQAGATNSTVLTLMTLTPHHH	Q99062	>sp|Q99062|CSF3R_HUMAN ECD Granulocyte colony-stimulating factor receptor OS=Homo sapiens OX=9606 GN=CSF3R PE=1 SV=1	586	610	TRUE	1	1	HexNAc(6)Hex(7)Fuc(1)NeuAc(1)	Complex_AF
HIHLMAASQAGATN[NGlycan_2789.9993]STVLTLM	HIHLMAASQAGATNSTVLTLM	Q99062	>sp|Q99062|CSF3R_HUMAN ECD Granulocyte colony-stimulating factor receptor OS=Homo sapiens OX=9606 GN=CSF3R PE=1 SV=1	586	610	TRUE	4	1	HexNAc(6)Hex(7)Fuc(1)NeuAc(1)	Complex_AF
HIHLMAASQAGATN[NGlycan_2789.9993]STVLTL	HIHLMAASQAGATNSTVLTL	Q99062	>sp|Q99062|CSF3R_HUMAN ECD Granulocyte colony-stimulating factor receptor OS=Homo sapiens OX=9606 GN=CSF3R PE=1 SV=1	586	610	TRUE	3	1	HexNAc(6)Hex(7)Fuc(1)NeuAc(1)	Complex_AF
HIHLM[Oxidation]AASQAGATN[NGlycan_2789.9993]STVL	HIHLMAASQAGATNSTVL	Q99062	>sp|Q99062|CSF3R_HUMAN ECD Granulocyte colony-stimulating factor receptor OS=Homo sapiens OX=9606 GN=CSF3R PE=1 SV=1	586	610	TRUE	21	1	HexNAc(6)Hex(7)Fuc(1)NeuAc(1)	Complex_AF
HIHLMAASQAGATN[NGlycan_2789.9993]STVL	HIHLMAASQAGATNSTVL	Q99062	>sp|Q99062|CSF3R_HUMAN ECD Granulocyte colony-stimulating factor receptor OS=Homo sapiens OX=9606 GN=CSF3R PE=1 SV=1	586	610	TRUE	32	1	HexNAc(6)Hex(7)Fuc(1)NeuAc(1)	Complex_AF
AASQAGATN[NGlycan_2789.9993]STVL	AASQAGATNSTVL	Q99062	>sp|Q99062|CSF3R_HUMAN ECD Granulocyte colony-stimulating factor receptor OS=Homo sapiens OX=9606 GN=CSF3R PE=1 SV=1	586	610	TRUE	10	1	HexNAc(6)Hex(7)Fuc(1)NeuAc(1)	Complex_AF
GFVLHGLEPASLYHIHLM[Oxidation]AASQAGATN[NGlycan_2789.9993]STVLTLMTLTPHHHHH	GFVLHGLEPASLYHIHLMAASQAGATNSTVLTLMTLTPHHHHH	Q99062	>sp|Q99062|CSF3R_HUMAN ECD Granulocyte colony-stimulating factor receptor OS=Homo sapiens OX=9606 GN=CSF3R PE=1 SV=1	586	610	TRUE	1	1	HexNAc(6)Hex(7)Fuc(1)NeuAc(1)	Complex_AF
TNAQN[NGlycan_3081.0947]QSFSAILNASSRGF	TNAQNQSFSAILNASSRGF	Q99062	>sp|Q99062|CSF3R_HUMAN ECD Granulocyte colony-stimulating factor receptor OS=Homo sapiens OX=9606 GN=CSF3R PE=1 SV=1	547	571	TRUE	6	1	HexNAc(6)Hex(7)Fuc(1)NeuAc(2)	Complex_AF
SAILN[NGlycan_3081.0947]ASSRGF	SAILNASSRGF	Q99062	>sp|Q99062|CSF3R_HUMAN ECD Granulocyte colony-stimulating factor receptor OS=Homo sapiens OX=9606 GN=CSF3R PE=1 SV=1	555	579	TRUE	1	1	HexNAc(6)Hex(7)Fuc(1)NeuAc(2)	Complex_AF
YHIHLMAASQAGATN[NGlycan_3081.0947]STVL	YHIHLMAASQAGATNSTVL	Q99062	>sp|Q99062|CSF3R_HUMAN ECD Granulocyte colony-stimulating factor receptor OS=Homo sapiens OX=9606 GN=CSF3R PE=1 SV=1	586	610	TRUE	1	1	HexNAc(6)Hex(7)Fuc(1)NeuAc(2)	Complex_AF
HIHLMAASQAGATN[NGlycan_3081.0947]STVLTLM	HIHLMAASQAGATNSTVLTLM	Q99062	>sp|Q99062|CSF3R_HUMAN ECD Granulocyte colony-stimulating factor receptor OS=Homo sapiens OX=9606 GN=CSF3R PE=1 SV=1	586	610	TRUE	19	1	HexNAc(6)Hex(7)Fuc(1)NeuAc(2)	Complex_AF
HIHLMAASQAGATN[NGlycan_3081.0947]STVLTL	HIHLMAASQAGATNSTVLTL	Q99062	>sp|Q99062|CSF3R_HUMAN ECD Granulocyte colony-stimulating factor receptor OS=Homo sapiens OX=9606 GN=CSF3R PE=1 SV=1	586	610	TRUE	1	1	HexNAc(6)Hex(7)Fuc(1)NeuAc(2)	Complex_AF
HIHLM[Oxidation]AASQAGATN[NGlycan_3081.0947]STVL	HIHLMAASQAGATNSTVL	Q99062	>sp|Q99062|CSF3R_HUMAN ECD Granulocyte colony-stimulating factor receptor OS=Homo sapiens OX=9606 GN=CSF3R PE=1 SV=1	586	610	TRUE	24	1	HexNAc(6)Hex(7)Fuc(1)NeuAc(2)	Complex_AF
HIHLMAASQAGATN[NGlycan_3081.0947]STVL	HIHLMAASQAGATNSTVL	Q99062	>sp|Q99062|CSF3R_HUMAN ECD Granulocyte colony-stimulating factor receptor OS=Homo sapiens OX=9606 GN=CSF3R PE=1 SV=1	586	610	TRUE	44	1	HexNAc(6)Hex(7)Fuc(1)NeuAc(2)	Complex_AF
HIHLMAASQAGATN[NGlycan_3372.1902]STVLTLM	HIHLMAASQAGATNSTVLTLM	Q99062	>sp|Q99062|CSF3R_HUMAN ECD Granulocyte colony-stimulating factor receptor OS=Homo sapiens OX=9606 GN=CSF3R PE=1 SV=1	586	610	TRUE	11	1	HexNAc(6)Hex(7)Fuc(1)NeuAc(3)	Complex_AF
HIHLMAASQAGATN[NGlycan_3372.1902]STVLTL	HIHLMAASQAGATNSTVLTL	Q99062	>sp|Q99062|CSF3R_HUMAN ECD Granulocyte colony-stimulating factor receptor OS=Homo sapiens OX=9606 GN=CSF3R PE=1 SV=1	586	610	TRUE	1	1	HexNAc(6)Hex(7)Fuc(1)NeuAc(3)	Complex_AF
HIHLM[Oxidation]AASQAGATN[NGlycan_3372.1902]STVL	HIHLMAASQAGATNSTVL	Q99062	>sp|Q99062|CSF3R_HUMAN ECD Granulocyte colony-stimulating factor receptor OS=Homo sapiens OX=9606 GN=CSF3R PE=1 SV=1	586	610	TRUE	5	1	HexNAc(6)Hex(7)Fuc(1)NeuAc(3)	Complex_AF
HIHLMAASQAGATN[NGlycan_3372.1902]STVL	HIHLMAASQAGATNSTVL	Q99062	>sp|Q99062|CSF3R_HUMAN ECD Granulocyte colony-stimulating factor receptor OS=Homo sapiens OX=9606 GN=CSF3R PE=1 SV=1	586	610	TRUE	19	1	HexNAc(6)Hex(7)Fuc(1)NeuAc(3)	Complex_AF
AASQAGATN[NGlycan_3372.1902]STVL	AASQAGATNSTVL	Q99062	>sp|Q99062|CSF3R_HUMAN ECD Granulocyte colony-stimulating factor receptor OS=Homo sapiens OX=9606 GN=CSF3R PE=1 SV=1	586	610	TRUE	1	1	HexNAc(6)Hex(7)Fuc(1)NeuAc(3)	Complex_AF
HIHLMAASQAGATN[NGlycan_3663.2856]STVL	HIHLMAASQAGATNSTVL	Q99062	>sp|Q99062|CSF3R_HUMAN ECD Granulocyte colony-stimulating factor receptor OS=Homo sapiens OX=9606 GN=CSF3R PE=1 SV=1	586	610	TRUE	23	1	HexNAc(6)Hex(7)Fuc(1)NeuAc(4)	Complex_AF
HIHLMAASQAGATN[NGlycan_2643.9414]STVLTLM[Oxidation]TLTPH	HIHLMAASQAGATNSTVLTLMTLTPH	Q99062	>sp|Q99062|CSF3R_HUMAN ECD Granulocyte colony-stimulating factor receptor OS=Homo sapiens OX=9606 GN=CSF3R PE=1 SV=1	586	610	TRUE	2	1	HexNAc(6)Hex(7)NeuAc(1)	Complex_A
HIHLMAASQAGATN[NGlycan_2643.9414]STVLTLM	HIHLMAASQAGATNSTVLTLM	Q99062	>sp|Q99062|CSF3R_HUMAN ECD Granulocyte colony-stimulating factor receptor OS=Homo sapiens OX=9606 GN=CSF3R PE=1 SV=1	586	610	TRUE	2	1	HexNAc(6)Hex(7)NeuAc(1)	Complex_A
HIHLM[Oxidation]AASQAGATN[NGlycan_2643.9414]STVL	HIHLMAASQAGATNSTVL	Q99062	>sp|Q99062|CSF3R_HUMAN ECD Granulocyte colony-stimulating factor receptor OS=Homo sapiens OX=9606 GN=CSF3R PE=1 SV=1	586	610	TRUE	6	1	HexNAc(6)Hex(7)NeuAc(1)	Complex_A
HIHLMAASQAGATN[NGlycan_2643.9414]STVL	HIHLMAASQAGATNSTVL	Q99062	>sp|Q99062|CSF3R_HUMAN ECD Granulocyte colony-stimulating factor receptor OS=Homo sapiens OX=9606 GN=CSF3R PE=1 SV=1	586	610	TRUE	3	1	HexNAc(6)Hex(7)NeuAc(1)	Complex_A
HIHLMAASQAGATN[NGlycan_2935.0368]STVLTLM	HIHLMAASQAGATNSTVLTLM	Q99062	>sp|Q99062|CSF3R_HUMAN ECD Granulocyte colony-stimulating factor receptor OS=Homo sapiens OX=9606 GN=CSF3R PE=1 SV=1	586	610	TRUE	3	1	HexNAc(6)Hex(7)NeuAc(2)	Complex_A
HIHLM[Oxidation]AASQAGATN[NGlycan_2935.0368]STVL	HIHLMAASQAGATNSTVL	Q99062	>sp|Q99062|CSF3R_HUMAN ECD Granulocyte colony-stimulating factor receptor OS=Homo sapiens OX=9606 GN=CSF3R PE=1 SV=1	586	610	TRUE	1	1	HexNAc(6)Hex(7)NeuAc(2)	Complex_A
HIHLMAASQAGATN[NGlycan_2935.0368]STVL	HIHLMAASQAGATNSTVL	Q99062	>sp|Q99062|CSF3R_HUMAN ECD Granulocyte colony-stimulating factor receptor OS=Homo sapiens OX=9606 GN=CSF3R PE=1 SV=1	586	610	TRUE	9	1	HexNAc(6)Hex(7)NeuAc(2)	Complex_A
HIHLM[Oxidation]AASQAGATN[NGlycan_3226.1323]STVL	HIHLMAASQAGATNSTVL	Q99062	>sp|Q99062|CSF3R_HUMAN ECD Granulocyte colony-stimulating factor receptor OS=Homo sapiens OX=9606 GN=CSF3R PE=1 SV=1	586	610	TRUE	1	1	HexNAc(6)Hex(7)NeuAc(3)	Complex_A
HIHLMAASQAGATN[NGlycan_3226.1323]STVL	HIHLMAASQAGATNSTVL	Q99062	>sp|Q99062|CSF3R_HUMAN ECD Granulocyte colony-stimulating factor receptor OS=Homo sapiens OX=9606 GN=CSF3R PE=1 SV=1	586	610	TRUE	16	1	HexNAc(6)Hex(7)NeuAc(3)	Complex_A
GFVLHGLEPASLYHIHLMAASQAGATN[NGlycan_3226.1323]STVLTLMTLTPHHHHH	GFVLHGLEPASLYHIHLMAASQAGATNSTVLTLMTLTPHHHHH	Q99062	>sp|Q99062|CSF3R_HUMAN ECD Granulocyte colony-stimulating factor receptor OS=Homo sapiens OX=9606 GN=CSF3R PE=1 SV=1	586	610	TRUE	2	1	HexNAc(6)Hex(7)NeuAc(3)	Complex_A
HIHLMAASQAGATN[NGlycan_3517.2277]STVL	HIHLMAASQAGATNSTVL	Q99062	>sp|Q99062|CSF3R_HUMAN ECD Granulocyte colony-stimulating factor receptor OS=Homo sapiens OX=9606 GN=CSF3R PE=1 SV=1	586	610	TRUE	7	1	HexNAc(6)Hex(7)NeuAc(4)	Complex_A

## Sheet: N571
PeptideWithMods	SequenceOnly	uniprotID	ProteinName	Glycosite with Signal Peptide Removed	Glycosite Canonical Seq	Localized	#ofLocalizedPSMs	#ofGlycositesInSeq	LocalizedGlycansSeen	GlycanType		GlycanType
TNAQN[NGlycan_1054.37]QSF	TNAQNQSF	Q99062	>sp|Q99062|CSF3R_HUMAN ECD Granulocyte colony-stimulating factor receptor OS=Homo sapiens OX=9606 GN=CSF3R PE=1 SV=1	547	571	TRUE	2	1	HexNAc(2)Hex(4)	Pauci		Pauci	1
TIFWTNAQN[NGlycan_1216.4229]QSF	TIFWTNAQNQSF	Q99062	>sp|Q99062|CSF3R_HUMAN ECD Granulocyte colony-stimulating factor receptor OS=Homo sapiens OX=9606 GN=CSF3R PE=1 SV=1	547	571	TRUE	2	1	HexNAc(2)Hex(5)	Mann		Mann	11
WTNAQN[NGlycan_1216.4229]QSFSAILNASSRGF	WTNAQNQSFSAILNASSRGF	Q99062	>sp|Q99062|CSF3R_HUMAN ECD Granulocyte colony-stimulating factor receptor OS=Homo sapiens OX=9606 GN=CSF3R PE=1 SV=1	547	571	TRUE	3	1	HexNAc(2)Hex(5)	Mann		Complex_F	15
WTNAQN[NGlycan_1216.4229]QSF	WTNAQNQSF	Q99062	>sp|Q99062|CSF3R_HUMAN ECD Granulocyte colony-stimulating factor receptor OS=Homo sapiens OX=9606 GN=CSF3R PE=1 SV=1	547	571	TRUE	1	1	HexNAc(2)Hex(5)	Mann		Hybrid_F	2
TNAQN[NGlycan_1216.4229]QSFSAILNASSRGF	TNAQNQSFSAILNASSRGF	Q99062	>sp|Q99062|CSF3R_HUMAN ECD Granulocyte colony-stimulating factor receptor OS=Homo sapiens OX=9606 GN=CSF3R PE=1 SV=1	547	571	TRUE	2	1	HexNAc(2)Hex(5)	Mann		Hybrid	2
TNAQN[NGlycan_1216.4229]QSF	TNAQNQSF	Q99062	>sp|Q99062|CSF3R_HUMAN ECD Granulocyte colony-stimulating factor receptor OS=Homo sapiens OX=9606 GN=CSF3R PE=1 SV=1	547	571	TRUE	5	1	HexNAc(2)Hex(5)	Mann		Hybrid_A	1
SPLTHYTIFWTNAQN[NGlycan_1216.4229]QSFSAILNASSR	SPLTHYTIFWTNAQNQSFSAILNASSR	Q99062	>sp|Q99062|CSF3R_HUMAN ECD Granulocyte colony-stimulating factor receptor OS=Homo sapiens OX=9606 GN=CSF3R PE=1 SV=1	547	571	TRUE	2	1	HexNAc(2)Hex(5)	Mann		Complex_AF	14
TNAQN[NGlycan_1378.4757]QSF	TNAQNQSF	Q99062	>sp|Q99062|CSF3R_HUMAN ECD Granulocyte colony-stimulating factor receptor OS=Homo sapiens OX=9606 GN=CSF3R PE=1 SV=1	547	571	TRUE	2	1	HexNAc(2)Hex(6)	Mann		Complex_A	3
SPLTHYTIFWTNAQN[NGlycan_1378.4757]QSFSAILNASSR	SPLTHYTIFWTNAQNQSFSAILNASSR	Q99062	>sp|Q99062|CSF3R_HUMAN ECD Granulocyte colony-stimulating factor receptor OS=Homo sapiens OX=9606 GN=CSF3R PE=1 SV=1	547	571	TRUE	5	1	HexNAc(2)Hex(6)	Mann		Complex	0
SPLTHYTIFWTNAQN[NGlycan_1540.5285]QSFSAILNASSR	SPLTHYTIFWTNAQNQSFSAILNASSR	Q99062	>sp|Q99062|CSF3R_HUMAN ECD Granulocyte colony-stimulating factor receptor OS=Homo sapiens OX=9606 GN=CSF3R PE=1 SV=1	547	571	TRUE	1	1	HexNAc(2)Hex(7)	Mann		M6P	0
TIFWTNAQN[NGlycan_1702.5813]QSF	TIFWTNAQNQSF	Q99062	>sp|Q99062|CSF3R_HUMAN ECD Granulocyte colony-stimulating factor receptor OS=Homo sapiens OX=9606 GN=CSF3R PE=1 SV=1	547	571	TRUE	1	1	HexNAc(2)Hex(8)	Mann		Hybrid_AF	0
SPLTHYTIFWTNAQN[NGlycan_1864.6342]QSFSAILNASSR	SPLTHYTIFWTNAQNQSFSAILNASSR	Q99062	>sp|Q99062|CSF3R_HUMAN ECD Granulocyte colony-stimulating factor receptor OS=Homo sapiens OX=9606 GN=CSF3R PE=1 SV=1	547	571	TRUE	1	1	HexNAc(2)Hex(9)	Mann
SPLTHYTIFWTNAQN[NGlycan_1241.4545]QSFSAILNASSR	SPLTHYTIFWTNAQNQSFSAILNASSR	Q99062	>sp|Q99062|CSF3R_HUMAN ECD Granulocyte colony-stimulating factor receptor OS=Homo sapiens OX=9606 GN=CSF3R PE=1 SV=1	547	571	TRUE	1	1	HexNAc(3)Hex(3)Fuc(1)	Complex_F
TNAQN[NGlycan_1403.5073]QSF	TNAQNQSF	Q99062	>sp|Q99062|CSF3R_HUMAN ECD Granulocyte colony-stimulating factor receptor OS=Homo sapiens OX=9606 GN=CSF3R PE=1 SV=1	547	571	TRUE	3	1	HexNAc(3)Hex(4)Fuc(1)	Complex_F
SPLTHYTIFWTNAQN[NGlycan_1403.5073]QSFSAILNASSR	SPLTHYTIFWTNAQNQSFSAILNASSR	Q99062	>sp|Q99062|CSF3R_HUMAN ECD Granulocyte colony-stimulating factor receptor OS=Homo sapiens OX=9606 GN=CSF3R PE=1 SV=1	547	571	TRUE	1	1	HexNAc(3)Hex(4)Fuc(1)	Complex_F
TNAQN[NGlycan_1565.5601]QSFSAILNASSRGF	TNAQNQSFSAILNASSRGF	Q99062	>sp|Q99062|CSF3R_HUMAN ECD Granulocyte colony-stimulating factor receptor OS=Homo sapiens OX=9606 GN=CSF3R PE=1 SV=1	547	571	TRUE	2	1	HexNAc(3)Hex(5)Fuc(1)	Hybrid_F
SPLTHYTIFWTNAQN[NGlycan_1565.5601]QSFSAILNASSR	SPLTHYTIFWTNAQNQSFSAILNASSR	Q99062	>sp|Q99062|CSF3R_HUMAN ECD Granulocyte colony-stimulating factor receptor OS=Homo sapiens OX=9606 GN=CSF3R PE=1 SV=1	547	571	TRUE	3	1	HexNAc(3)Hex(5)Fuc(1)	Hybrid_F
TNAQN[NGlycan_1581.5551]QSF	TNAQNQSF	Q99062	>sp|Q99062|CSF3R_HUMAN ECD Granulocyte colony-stimulating factor receptor OS=Homo sapiens OX=9606 GN=CSF3R PE=1 SV=1	547	571	TRUE	3	1	HexNAc(3)Hex(6)	Hybrid
SPLTHYTIFWTNAQN[NGlycan_1581.5551]QSFSAILNASSR	SPLTHYTIFWTNAQNQSFSAILNASSR	Q99062	>sp|Q99062|CSF3R_HUMAN ECD Granulocyte colony-stimulating factor receptor OS=Homo sapiens OX=9606 GN=CSF3R PE=1 SV=1	547	571	TRUE	1	1	HexNAc(3)Hex(6)	Hybrid
TNAQN[NGlycan_1872.6505]QSF	TNAQNQSF	Q99062	>sp|Q99062|CSF3R_HUMAN ECD Granulocyte colony-stimulating factor receptor OS=Homo sapiens OX=9606 GN=CSF3R PE=1 SV=1	547	571	TRUE	1	1	HexNAc(3)Hex(6)NeuAc(1)	Hybrid_A
SPLTHYTIFWTNAQN[NGlycan_1444.5339]QSFSAILNASSR	SPLTHYTIFWTNAQNQSFSAILNASSR	Q99062	>sp|Q99062|CSF3R_HUMAN ECD Granulocyte colony-stimulating factor receptor OS=Homo sapiens OX=9606 GN=CSF3R PE=1 SV=1	547	571	TRUE	3	1	HexNAc(4)Hex(3)Fuc(1)	Complex_F
SPLTHYTIFWTNAQN[NGlycan_1606.5867]QSFSAILNASSR	SPLTHYTIFWTNAQNQSFSAILNASSR	Q99062	>sp|Q99062|CSF3R_HUMAN ECD Granulocyte colony-stimulating factor receptor OS=Homo sapiens OX=9606 GN=CSF3R PE=1 SV=1	547	571	TRUE	4	1	HexNAc(4)Hex(4)Fuc(1)	Complex_F
TIFWTNAQN[NGlycan_1768.6395]QSF	TIFWTNAQNQSF	Q99062	>sp|Q99062|CSF3R_HUMAN ECD Granulocyte colony-stimulating factor receptor OS=Homo sapiens OX=9606 GN=CSF3R PE=1 SV=1	547	571	TRUE	1	1	HexNAc(4)Hex(5)Fuc(1)	Complex_F
TNAQN[NGlycan_1768.6395]QSFSAILNASSRGF	TNAQNQSFSAILNASSRGF	Q99062	>sp|Q99062|CSF3R_HUMAN ECD Granulocyte colony-stimulating factor receptor OS=Homo sapiens OX=9606 GN=CSF3R PE=1 SV=1	547	571	TRUE	2	1	HexNAc(4)Hex(5)Fuc(1)	Complex_F
TNAQN[NGlycan_1768.6395]QSFSAIL	TNAQNQSFSAIL	Q99062	>sp|Q99062|CSF3R_HUMAN ECD Granulocyte colony-stimulating factor receptor OS=Homo sapiens OX=9606 GN=CSF3R PE=1 SV=1	547	571	TRUE	1	1	HexNAc(4)Hex(5)Fuc(1)	Complex_F
TNAQN[NGlycan_1768.6395]QSF	TNAQNQSF	Q99062	>sp|Q99062|CSF3R_HUMAN ECD Granulocyte colony-stimulating factor receptor OS=Homo sapiens OX=9606 GN=CSF3R PE=1 SV=1	547	571	TRUE	2	1	HexNAc(4)Hex(5)Fuc(1)	Complex_F
SPLTHYTIFWTNAQN[NGlycan_1768.6395]QSFSAILNASSR	SPLTHYTIFWTNAQNQSFSAILNASSR	Q99062	>sp|Q99062|CSF3R_HUMAN ECD Granulocyte colony-stimulating factor receptor OS=Homo sapiens OX=9606 GN=CSF3R PE=1 SV=1	547	571	TRUE	2	1	HexNAc(4)Hex(5)Fuc(1)	Complex_F
WTNAQN[NGlycan_2059.7349]QSFSAILNASSRGF	WTNAQNQSFSAILNASSRGF	Q99062	>sp|Q99062|CSF3R_HUMAN ECD Granulocyte colony-stimulating factor receptor OS=Homo sapiens OX=9606 GN=CSF3R PE=1 SV=1	547	571	TRUE	4	1	HexNAc(4)Hex(5)Fuc(1)NeuAc(1)	Complex_AF
TNAQN[NGlycan_2059.7349]QSFSAILNASSRGF	TNAQNQSFSAILNASSRGF	Q99062	>sp|Q99062|CSF3R_HUMAN ECD Granulocyte colony-stimulating factor receptor OS=Homo sapiens OX=9606 GN=CSF3R PE=1 SV=1	547	571	TRUE	3	1	HexNAc(4)Hex(5)Fuc(1)NeuAc(1)	Complex_AF
TNAQN[NGlycan_2059.7349]QSFSAIL	TNAQNQSFSAIL	Q99062	>sp|Q99062|CSF3R_HUMAN ECD Granulocyte colony-stimulating factor receptor OS=Homo sapiens OX=9606 GN=CSF3R PE=1 SV=1	547	571	TRUE	2	1	HexNAc(4)Hex(5)Fuc(1)NeuAc(1)	Complex_AF
TNAQN[NGlycan_2059.7349]QSF	TNAQNQSF	Q99062	>sp|Q99062|CSF3R_HUMAN ECD Granulocyte colony-stimulating factor receptor OS=Homo sapiens OX=9606 GN=CSF3R PE=1 SV=1	547	571	TRUE	19	1	HexNAc(4)Hex(5)Fuc(1)NeuAc(1)	Complex_AF
TNAQN[NGlycan_2350.8304]QSFSAILNASSRGF	TNAQNQSFSAILNASSRGF	Q99062	>sp|Q99062|CSF3R_HUMAN ECD Granulocyte colony-stimulating factor receptor OS=Homo sapiens OX=9606 GN=CSF3R PE=1 SV=1	547	571	TRUE	3	1	HexNAc(4)Hex(5)Fuc(1)NeuAc(2)	Complex_AF
SPLTHYTIFWTNAQN[NGlycan_1913.677]QSFSAILNASSR	SPLTHYTIFWTNAQNQSFSAILNASSR	Q99062	>sp|Q99062|CSF3R_HUMAN ECD Granulocyte colony-stimulating factor receptor OS=Homo sapiens OX=9606 GN=CSF3R PE=1 SV=1	547	571	TRUE	1	1	HexNAc(4)Hex(5)NeuAc(1)	Complex_A
SPLTHYTIFWTNAQN[NGlycan_1930.6923]QSFSAILNASSR	SPLTHYTIFWTNAQNQSFSAILNASSR	Q99062	>sp|Q99062|CSF3R_HUMAN ECD Granulocyte colony-stimulating factor receptor OS=Homo sapiens OX=9606 GN=CSF3R PE=1 SV=1	547	571	TRUE	1	1	HexNAc(4)Hex(6)Fuc(1)	Complex_F
SPLTHYTIFWTNAQN[NGlycan_1938.7087]QSFSAILNASSR	SPLTHYTIFWTNAQNQSFSAILNASSR	Q99062	>sp|Q99062|CSF3R_HUMAN ECD Granulocyte colony-stimulating factor receptor OS=Homo sapiens OX=9606 GN=CSF3R PE=1 SV=1	547	571	TRUE	1	1	HexNAc(5)Hex(3)Fuc(1)NeuAc(1)	Complex_AF
SPLTHYTIFWTNAQN[NGlycan_1954.7036]QSFSAILNASSR	SPLTHYTIFWTNAQNQSFSAILNASSR	Q99062	>sp|Q99062|CSF3R_HUMAN ECD Granulocyte colony-stimulating factor receptor OS=Homo sapiens OX=9606 GN=CSF3R PE=1 SV=1	547	571	TRUE	3	1	HexNAc(5)Hex(4)NeuAc(1)	Complex_A
TNAQN[NGlycan_2133.7717]QSFSAILNASSRGF	TNAQNQSFSAILNASSRGF	Q99062	>sp|Q99062|CSF3R_HUMAN ECD Granulocyte colony-stimulating factor receptor OS=Homo sapiens OX=9606 GN=CSF3R PE=1 SV=1	547	571	TRUE	1	1	HexNAc(5)Hex(6)Fuc(1)	Complex_F
WTNAQN[NGlycan_2424.8671]QSFSAILNASSRGF	WTNAQNQSFSAILNASSRGF	Q99062	>sp|Q99062|CSF3R_HUMAN ECD Granulocyte colony-stimulating factor receptor OS=Homo sapiens OX=9606 GN=CSF3R PE=1 SV=1	547	571	TRUE	2	1	HexNAc(5)Hex(6)Fuc(1)NeuAc(1)	Complex_AF
TNAQN[NGlycan_2424.8671]QSFSAILNASSRGF	TNAQNQSFSAILNASSRGF	Q99062	>sp|Q99062|CSF3R_HUMAN ECD Granulocyte colony-stimulating factor receptor OS=Homo sapiens OX=9606 GN=CSF3R PE=1 SV=1	547	571	TRUE	3	1	HexNAc(5)Hex(6)Fuc(1)NeuAc(1)	Complex_AF
SPLTHYTIFWTNAQN[NGlycan_2424.8671]QSFSAILNASSR	SPLTHYTIFWTNAQNQSFSAILNASSR	Q99062	>sp|Q99062|CSF3R_HUMAN ECD Granulocyte colony-stimulating factor receptor OS=Homo sapiens OX=9606 GN=CSF3R PE=1 SV=1	547	571	TRUE	1	1	HexNAc(5)Hex(6)Fuc(1)NeuAc(1)	Complex_AF
TNAQN[NGlycan_2715.9625]QSFSAILNASSRGF	TNAQNQSFSAILNASSRGF	Q99062	>sp|Q99062|CSF3R_HUMAN ECD Granulocyte colony-stimulating factor receptor OS=Homo sapiens OX=9606 GN=CSF3R PE=1 SV=1	547	571	TRUE	7	1	HexNAc(5)Hex(6)Fuc(1)NeuAc(2)	Complex_AF
SPLTHYTIFWTNAQN[NGlycan_2278.8092]QSFSAILNASSR	SPLTHYTIFWTNAQNQSFSAILNASSR	Q99062	>sp|Q99062|CSF3R_HUMAN ECD Granulocyte colony-stimulating factor receptor OS=Homo sapiens OX=9606 GN=CSF3R PE=1 SV=1	547	571	TRUE	1	1	HexNAc(5)Hex(6)NeuAc(1)	Complex_A
SPLTHYTIFWTNAQN[NGlycan_2174.7983]QSFSAILNASSR	SPLTHYTIFWTNAQNQSFSAILNASSR	Q99062	>sp|Q99062|CSF3R_HUMAN ECD Granulocyte colony-stimulating factor receptor OS=Homo sapiens OX=9606 GN=CSF3R PE=1 SV=1	547	571	TRUE	1	1	HexNAc(6)Hex(5)Fuc(1)	Complex_F
TNAQN[NGlycan_2498.9039]QSF	TNAQNQSF	Q99062	>sp|Q99062|CSF3R_HUMAN ECD Granulocyte colony-stimulating factor receptor OS=Homo sapiens OX=9606 GN=CSF3R PE=1 SV=1	547	571	TRUE	1	1	HexNAc(6)Hex(7)Fuc(1)	Complex_F
SPLTHYTIFWTNAQN[NGlycan_2498.9039]QSFSAILNASSR	SPLTHYTIFWTNAQNQSFSAILNASSR	Q99062	>sp|Q99062|CSF3R_HUMAN ECD Granulocyte colony-stimulating factor receptor OS=Homo sapiens OX=9606 GN=CSF3R PE=1 SV=1	547	571	TRUE	1	1	HexNAc(6)Hex(7)Fuc(1)	Complex_F
WTNAQN[NGlycan_2789.9993]QSFSAILNASSRGF	WTNAQNQSFSAILNASSRGF	Q99062	>sp|Q99062|CSF3R_HUMAN ECD Granulocyte colony-stimulating factor receptor OS=Homo sapiens OX=9606 GN=CSF3R PE=1 SV=1	547	571	TRUE	3	1	HexNAc(6)Hex(7)Fuc(1)NeuAc(1)	Complex_AF
TNAQN[NGlycan_2789.9993]QSFSAILNASSRGF	TNAQNQSFSAILNASSRGF	Q99062	>sp|Q99062|CSF3R_HUMAN ECD Granulocyte colony-stimulating factor receptor OS=Homo sapiens OX=9606 GN=CSF3R PE=1 SV=1	547	571	TRUE	4	1	HexNAc(6)Hex(7)Fuc(1)NeuAc(1)	Complex_AF
TNAQN[NGlycan_2789.9993]QSF	TNAQNQSF	Q99062	>sp|Q99062|CSF3R_HUMAN ECD Granulocyte colony-stimulating factor receptor OS=Homo sapiens OX=9606 GN=CSF3R PE=1 SV=1	547	571	TRUE	1	1	HexNAc(6)Hex(7)Fuc(1)NeuAc(1)	Complex_AF
TNAQN[NGlycan_3081.0947]QSFSAILNASSRGF	TNAQNQSFSAILNASSRGF	Q99062	>sp|Q99062|CSF3R_HUMAN ECD Granulocyte colony-stimulating factor receptor OS=Homo sapiens OX=9606 GN=CSF3R PE=1 SV=1	547	571	TRUE	6	1	HexNAc(6)Hex(7)Fuc(1)NeuAc(2)	Complex_AF

## Sheet: N579
PeptideWithMods	SequenceOnly	uniprotID	ProteinName	Glycosite with Signal Peptide Removed	Glycosite Canonical Seq	Localized	#ofLocalizedPSMs	#ofGlycositesInSeq	LocalizedGlycansSeen	GlycanType		GlycanType
SAILN[NGlycan_892.3172]ASSRGF	SAILNASSRGF	Q99062	>sp|Q99062|CSF3R_HUMAN ECD Granulocyte colony-stimulating factor receptor OS=Homo sapiens OX=9606 GN=CSF3R PE=1 SV=1	555	579	TRUE	5	1	HexNAc(2)Hex(3)	Pauci		Pauci	2
SAILN[NGlycan_1054.37]ASSRGF	SAILNASSRGF	Q99062	>sp|Q99062|CSF3R_HUMAN ECD Granulocyte colony-stimulating factor receptor OS=Homo sapiens OX=9606 GN=CSF3R PE=1 SV=1	555	579	TRUE	10	1	HexNAc(2)Hex(4)	Pauci		Mann	5
SAILN[NGlycan_1216.4229]ASSRGF	SAILNASSRGF	Q99062	>sp|Q99062|CSF3R_HUMAN ECD Granulocyte colony-stimulating factor receptor OS=Homo sapiens OX=9606 GN=CSF3R PE=1 SV=1	555	579	TRUE	17	1	HexNAc(2)Hex(5)	Mann		Complex_F	6
SAILN[NGlycan_1378.4757]ASSRGF	SAILNASSRGF	Q99062	>sp|Q99062|CSF3R_HUMAN ECD Granulocyte colony-stimulating factor receptor OS=Homo sapiens OX=9606 GN=CSF3R PE=1 SV=1	555	579	TRUE	11	1	HexNAc(2)Hex(6)	Mann		Hybrid_F	2
SAILN[NGlycan_1540.5285]ASSRGF	SAILNASSRGF	Q99062	>sp|Q99062|CSF3R_HUMAN ECD Granulocyte colony-stimulating factor receptor OS=Homo sapiens OX=9606 GN=CSF3R PE=1 SV=1	555	579	TRUE	5	1	HexNAc(2)Hex(7)	Mann		Hybrid	1
SAILN[NGlycan_1702.5813]ASSRGF	SAILNASSRGF	Q99062	>sp|Q99062|CSF3R_HUMAN ECD Granulocyte colony-stimulating factor receptor OS=Homo sapiens OX=9606 GN=CSF3R PE=1 SV=1	555	579	TRUE	5	1	HexNAc(2)Hex(8)	Mann		Hybrid_A	3
SAILN[NGlycan_1864.6342]ASSRGF	SAILNASSRGF	Q99062	>sp|Q99062|CSF3R_HUMAN ECD Granulocyte colony-stimulating factor receptor OS=Homo sapiens OX=9606 GN=CSF3R PE=1 SV=1	555	579	TRUE	1	1	HexNAc(2)Hex(9)	Mann		Complex_AF	5
SAILN[NGlycan_1403.5073]ASSRGF	SAILNASSRGF	Q99062	>sp|Q99062|CSF3R_HUMAN ECD Granulocyte colony-stimulating factor receptor OS=Homo sapiens OX=9606 GN=CSF3R PE=1 SV=1	555	579	TRUE	1	1	HexNAc(3)Hex(4)Fuc(1)	Complex_F		Complex_A	1
SAILN[NGlycan_1694.6027]ASSRGF	SAILNASSRGF	Q99062	>sp|Q99062|CSF3R_HUMAN ECD Granulocyte colony-stimulating factor receptor OS=Homo sapiens OX=9606 GN=CSF3R PE=1 SV=1	555	579	TRUE	2	1	HexNAc(3)Hex(4)Fuc(1)NeuAc(1)	Complex_AF		Complex	1
SAILN[NGlycan_1548.5448]ASSRGF	SAILNASSRGF	Q99062	>sp|Q99062|CSF3R_HUMAN ECD Granulocyte colony-stimulating factor receptor OS=Homo sapiens OX=9606 GN=CSF3R PE=1 SV=1	555	579	TRUE	1	1	HexNAc(3)Hex(4)NeuAc(1)	Complex_A		M6P	0
SAILN[NGlycan_1565.5601]ASSRGF	SAILNASSRGF	Q99062	>sp|Q99062|CSF3R_HUMAN ECD Granulocyte colony-stimulating factor receptor OS=Homo sapiens OX=9606 GN=CSF3R PE=1 SV=1	555	579	TRUE	3	1	HexNAc(3)Hex(5)Fuc(1)	Hybrid_F		Hybrid_AF	0
SAILN[NGlycan_1710.5977]ASSRGF	SAILNASSRGF	Q99062	>sp|Q99062|CSF3R_HUMAN ECD Granulocyte colony-stimulating factor receptor OS=Homo sapiens OX=9606 GN=CSF3R PE=1 SV=1	555	579	TRUE	4	1	HexNAc(3)Hex(5)NeuAc(1)	Hybrid_A
SAILN[NGlycan_1581.5551]ASSRGF	SAILNASSRGF	Q99062	>sp|Q99062|CSF3R_HUMAN ECD Granulocyte colony-stimulating factor receptor OS=Homo sapiens OX=9606 GN=CSF3R PE=1 SV=1	555	579	TRUE	4	1	HexNAc(3)Hex(6)	Hybrid
SAILN[NGlycan_1727.613]ASSRGF	SAILNASSRGF	Q99062	>sp|Q99062|CSF3R_HUMAN ECD Granulocyte colony-stimulating factor receptor OS=Homo sapiens OX=9606 GN=CSF3R PE=1 SV=1	555	579	TRUE	1	1	HexNAc(3)Hex(6)Fuc(1)	Hybrid_F
SAILN[NGlycan_1872.6505]ASSRGF	SAILNASSRGF	Q99062	>sp|Q99062|CSF3R_HUMAN ECD Granulocyte colony-stimulating factor receptor OS=Homo sapiens OX=9606 GN=CSF3R PE=1 SV=1	555	579	TRUE	3	1	HexNAc(3)Hex(6)NeuAc(1)	Hybrid_A
N[NGlycan_1872.6505]ASSRGF	NASSRGF	Q99062	>sp|Q99062|CSF3R_HUMAN ECD Granulocyte colony-stimulating factor receptor OS=Homo sapiens OX=9606 GN=CSF3R PE=1 SV=1	555	579	TRUE	1	1	HexNAc(3)Hex(6)NeuAc(1)	Hybrid_A
SAILN[NGlycan_1606.5867]ASSRGF	SAILNASSRGF	Q99062	>sp|Q99062|CSF3R_HUMAN ECD Granulocyte colony-stimulating factor receptor OS=Homo sapiens OX=9606 GN=CSF3R PE=1 SV=1	555	579	TRUE	1	1	HexNAc(4)Hex(4)Fuc(1)	Complex_F
SAILN[NGlycan_1622.5816]ASSRGF	SAILNASSRGF	Q99062	>sp|Q99062|CSF3R_HUMAN ECD Granulocyte colony-stimulating factor receptor OS=Homo sapiens OX=9606 GN=CSF3R PE=1 SV=1	555	579	TRUE	1	1	HexNAc(4)Hex(5)	Complex
SAILN[NGlycan_1768.6395]ASSRGF	SAILNASSRGF	Q99062	>sp|Q99062|CSF3R_HUMAN ECD Granulocyte colony-stimulating factor receptor OS=Homo sapiens OX=9606 GN=CSF3R PE=1 SV=1	555	579	TRUE	3	1	HexNAc(4)Hex(5)Fuc(1)	Complex_F
SAILN[NGlycan_2059.7349]ASSRGF	SAILNASSRGF	Q99062	>sp|Q99062|CSF3R_HUMAN ECD Granulocyte colony-stimulating factor receptor OS=Homo sapiens OX=9606 GN=CSF3R PE=1 SV=1	555	579	TRUE	7	1	HexNAc(4)Hex(5)Fuc(1)NeuAc(1)	Complex_AF
N[NGlycan_2059.7349]ASSRGF	NASSRGF	Q99062	>sp|Q99062|CSF3R_HUMAN ECD Granulocyte colony-stimulating factor receptor OS=Homo sapiens OX=9606 GN=CSF3R PE=1 SV=1	555	579	TRUE	5	1	HexNAc(4)Hex(5)Fuc(1)NeuAc(1)	Complex_AF
SAILN[NGlycan_1647.6132]ASSRGF	SAILNASSRGF	Q99062	>sp|Q99062|CSF3R_HUMAN ECD Granulocyte colony-stimulating factor receptor OS=Homo sapiens OX=9606 GN=CSF3R PE=1 SV=1	555	579	TRUE	2	1	HexNAc(5)Hex(3)Fuc(1)	Complex_F
SAILN[NGlycan_1809.6661]ASSRGF	SAILNASSRGF	Q99062	>sp|Q99062|CSF3R_HUMAN ECD Granulocyte colony-stimulating factor receptor OS=Homo sapiens OX=9606 GN=CSF3R PE=1 SV=1	555	579	TRUE	1	1	HexNAc(5)Hex(4)Fuc(1)	Complex_F
SAILN[NGlycan_2133.7717]ASSRGF	SAILNASSRGF	Q99062	>sp|Q99062|CSF3R_HUMAN ECD Granulocyte colony-stimulating factor receptor OS=Homo sapiens OX=9606 GN=CSF3R PE=1 SV=1	555	579	TRUE	1	1	HexNAc(5)Hex(6)Fuc(1)	Complex_F
SAILN[NGlycan_2789.9993]ASSRGF	SAILNASSRGF	Q99062	>sp|Q99062|CSF3R_HUMAN ECD Granulocyte colony-stimulating factor receptor OS=Homo sapiens OX=9606 GN=CSF3R PE=1 SV=1	555	579	TRUE	1	1	HexNAc(6)Hex(7)Fuc(1)NeuAc(1)	Complex_AF
SAILN[NGlycan_3081.0947]ASSRGF	SAILNASSRGF	Q99062	>sp|Q99062|CSF3R_HUMAN ECD Granulocyte colony-stimulating factor receptor OS=Homo sapiens OX=9606 GN=CSF3R PE=1 SV=1	555	579	TRUE	1	1	HexNAc(6)Hex(7)Fuc(1)NeuAc(2)	Complex_AF

## Sheet: N610
PeptideWithMods	SequenceOnly	uniprotID	ProteinName	Glycosite with Signal Peptide Removed	Glycosite Canonical Seq	Localized	#ofLocalizedPSMs	#ofGlycositesInSeq	LocalizedGlycansSeen	GlycanType		GlycanType
HIHLMAASQAGATN[NGlycan_406.1587]STVL	HIHLMAASQAGATNSTVL	Q99062	>sp|Q99062|CSF3R_HUMAN ECD Granulocyte colony-stimulating factor receptor OS=Homo sapiens OX=9606 GN=CSF3R PE=1 SV=1	586	610	TRUE	4	1	HexNAc(2)	Pauci		Pauci	16
HIHLMAASQAGATN[NGlycan_552.2167]STVL	HIHLMAASQAGATNSTVL	Q99062	>sp|Q99062|CSF3R_HUMAN ECD Granulocyte colony-stimulating factor receptor OS=Homo sapiens OX=9606 GN=CSF3R PE=1 SV=1	586	610	TRUE	4	1	HexNAc(2)Fuc(1)	Pauci		Mann	23
HIHLM[Oxidation]AASQAGATN[NGlycan_568.2116]STVL	HIHLMAASQAGATNSTVL	Q99062	>sp|Q99062|CSF3R_HUMAN ECD Granulocyte colony-stimulating factor receptor OS=Homo sapiens OX=9606 GN=CSF3R PE=1 SV=1	586	610	TRUE	1	1	HexNAc(2)Hex(1)	Pauci		Complex_F	46
HIHLMAASQAGATN[NGlycan_568.2116]STVL	HIHLMAASQAGATNSTVL	Q99062	>sp|Q99062|CSF3R_HUMAN ECD Granulocyte colony-stimulating factor receptor OS=Homo sapiens OX=9606 GN=CSF3R PE=1 SV=1	586	610	TRUE	14	1	HexNAc(2)Hex(1)	Pauci		Hybrid_F	6
HIHLMAASQAGATN[NGlycan_730.2644]STVL	HIHLMAASQAGATNSTVL	Q99062	>sp|Q99062|CSF3R_HUMAN ECD Granulocyte colony-stimulating factor receptor OS=Homo sapiens OX=9606 GN=CSF3R PE=1 SV=1	586	610	TRUE	13	1	HexNAc(2)Hex(2)	Pauci		Hybrid	9
HIHLM[Oxidation]AASQAGATN[NGlycan_892.3172]STVL	HIHLMAASQAGATNSTVL	Q99062	>sp|Q99062|CSF3R_HUMAN ECD Granulocyte colony-stimulating factor receptor OS=Homo sapiens OX=9606 GN=CSF3R PE=1 SV=1	586	610	TRUE	2	1	HexNAc(2)Hex(3)	Pauci		Hybrid_A	8
HIHLMAASQAGATN[NGlycan_892.3172]STVL	HIHLMAASQAGATNSTVL	Q99062	>sp|Q99062|CSF3R_HUMAN ECD Granulocyte colony-stimulating factor receptor OS=Homo sapiens OX=9606 GN=CSF3R PE=1 SV=1	586	610	TRUE	14	1	HexNAc(2)Hex(3)	Pauci		Complex_AF	90
AASQAGATN[NGlycan_892.3172]STVL	AASQAGATNSTVL	Q99062	>sp|Q99062|CSF3R_HUMAN ECD Granulocyte colony-stimulating factor receptor OS=Homo sapiens OX=9606 GN=CSF3R PE=1 SV=1	586	610	TRUE	2	1	HexNAc(2)Hex(3)	Pauci		Complex_A	46
HIHLMAASQAGATN[NGlycan_1038.3751]STVLTLM	HIHLMAASQAGATNSTVLTLM	Q99062	>sp|Q99062|CSF3R_HUMAN ECD Granulocyte colony-stimulating factor receptor OS=Homo sapiens OX=9606 GN=CSF3R PE=1 SV=1	586	610	TRUE	2	1	HexNAc(2)Hex(3)Fuc(1)	Pauci		Complex	24
HIHLM[Oxidation]AASQAGATN[NGlycan_1038.3751]STVL	HIHLMAASQAGATNSTVL	Q99062	>sp|Q99062|CSF3R_HUMAN ECD Granulocyte colony-stimulating factor receptor OS=Homo sapiens OX=9606 GN=CSF3R PE=1 SV=1	586	610	TRUE	1	1	HexNAc(2)Hex(3)Fuc(1)	Pauci		M6P	16
HIHLMAASQAGATN[NGlycan_1038.3751]STVL	HIHLMAASQAGATNSTVL	Q99062	>sp|Q99062|CSF3R_HUMAN ECD Granulocyte colony-stimulating factor receptor OS=Homo sapiens OX=9606 GN=CSF3R PE=1 SV=1	586	610	TRUE	11	1	HexNAc(2)Hex(3)Fuc(1)	Pauci		Hybrid_AF	4
HIHLM[Oxidation]AASQAGATN[NGlycan_1054.37]STVL	HIHLMAASQAGATNSTVL	Q99062	>sp|Q99062|CSF3R_HUMAN ECD Granulocyte colony-stimulating factor receptor OS=Homo sapiens OX=9606 GN=CSF3R PE=1 SV=1	586	610	TRUE	8	1	HexNAc(2)Hex(4)	Pauci
HIHLMAASQAGATN[NGlycan_1054.37]STVL	HIHLMAASQAGATNSTVL	Q99062	>sp|Q99062|CSF3R_HUMAN ECD Granulocyte colony-stimulating factor receptor OS=Homo sapiens OX=9606 GN=CSF3R PE=1 SV=1	586	610	TRUE	23	1	HexNAc(2)Hex(4)	Pauci
MAASQAGATN[NGlycan_1054.37]STVL	MAASQAGATNSTVL	Q99062	>sp|Q99062|CSF3R_HUMAN ECD Granulocyte colony-stimulating factor receptor OS=Homo sapiens OX=9606 GN=CSF3R PE=1 SV=1	586	610	TRUE	1	1	HexNAc(2)Hex(4)	Pauci
AASQAGATN[NGlycan_1054.37]STVL	AASQAGATNSTVL	Q99062	>sp|Q99062|CSF3R_HUMAN ECD Granulocyte colony-stimulating factor receptor OS=Homo sapiens OX=9606 GN=CSF3R PE=1 SV=1	586	610	TRUE	4	1	HexNAc(2)Hex(4)	Pauci
HIHLMAASQAGATN[NGlycan_1200.4279]STVL	HIHLMAASQAGATNSTVL	Q99062	>sp|Q99062|CSF3R_HUMAN ECD Granulocyte colony-stimulating factor receptor OS=Homo sapiens OX=9606 GN=CSF3R PE=1 SV=1	586	610	TRUE	1	1	HexNAc(2)Hex(4)Fuc(1)	Pauci
HIHLMAASQAGATN[NGlycan_1134.3364]STVLTLMT	HIHLMAASQAGATNSTVLTLMT	Q99062	>sp|Q99062|CSF3R_HUMAN ECD Granulocyte colony-stimulating factor receptor OS=Homo sapiens OX=9606 GN=CSF3R PE=1 SV=1	586	610	TRUE	2	1	HexNAc(2)Hex(4)Phospho(1)	M6P
YHIHLMAASQAGATN[NGlycan_1216.4229]STVL	YHIHLMAASQAGATNSTVL	Q99062	>sp|Q99062|CSF3R_HUMAN ECD Granulocyte colony-stimulating factor receptor OS=Homo sapiens OX=9606 GN=CSF3R PE=1 SV=1	586	610	TRUE	2	1	HexNAc(2)Hex(5)	Mann
HIHLMAASQAGATN[NGlycan_1216.4229]STVLTLM[Oxidation]	HIHLMAASQAGATNSTVLTLM	Q99062	>sp|Q99062|CSF3R_HUMAN ECD Granulocyte colony-stimulating factor receptor OS=Homo sapiens OX=9606 GN=CSF3R PE=1 SV=1	586	610	TRUE	3	1	HexNAc(2)Hex(5)	Mann
HIHLMAASQAGATN[NGlycan_1216.4229]STVLTLM	HIHLMAASQAGATNSTVLTLM	Q99062	>sp|Q99062|CSF3R_HUMAN ECD Granulocyte colony-stimulating factor receptor OS=Homo sapiens OX=9606 GN=CSF3R PE=1 SV=1	586	610	TRUE	4	1	HexNAc(2)Hex(5)	Mann
HIHLMAASQAGATN[NGlycan_1216.4229]STVLTL	HIHLMAASQAGATNSTVLTL	Q99062	>sp|Q99062|CSF3R_HUMAN ECD Granulocyte colony-stimulating factor receptor OS=Homo sapiens OX=9606 GN=CSF3R PE=1 SV=1	586	610	TRUE	8	1	HexNAc(2)Hex(5)	Mann
HIHLM[Oxidation]AASQAGATN[NGlycan_1216.4229]STVL	HIHLMAASQAGATNSTVL	Q99062	>sp|Q99062|CSF3R_HUMAN ECD Granulocyte colony-stimulating factor receptor OS=Homo sapiens OX=9606 GN=CSF3R PE=1 SV=1	586	610	TRUE	69	1	HexNAc(2)Hex(5)	Mann
HIHLMAASQAGATN[NGlycan_1216.4229]STVL	HIHLMAASQAGATNSTVL	Q99062	>sp|Q99062|CSF3R_HUMAN ECD Granulocyte colony-stimulating factor receptor OS=Homo sapiens OX=9606 GN=CSF3R PE=1 SV=1	586	610	TRUE	61	1	HexNAc(2)Hex(5)	Mann
HIHLMAASQAGATN[NGlycan_1216.4229]	HIHLMAASQAGATN	Q99062	>sp|Q99062|CSF3R_HUMAN ECD Granulocyte colony-stimulating factor receptor OS=Homo sapiens OX=9606 GN=CSF3R PE=1 SV=1	586	610	TRUE	11	1	HexNAc(2)Hex(5)	Mann
MAASQAGATN[NGlycan_1216.4229]STVL	MAASQAGATNSTVL	Q99062	>sp|Q99062|CSF3R_HUMAN ECD Granulocyte colony-stimulating factor receptor OS=Homo sapiens OX=9606 GN=CSF3R PE=1 SV=1	586	610	TRUE	2	1	HexNAc(2)Hex(5)	Mann
AASQAGATN[NGlycan_1216.4229]STVL	AASQAGATNSTVL	Q99062	>sp|Q99062|CSF3R_HUMAN ECD Granulocyte colony-stimulating factor receptor OS=Homo sapiens OX=9606 GN=CSF3R PE=1 SV=1	586	610	TRUE	7	1	HexNAc(2)Hex(5)	Mann
HIHLMAASQAGATN[NGlycan_1296.3892]STVL	HIHLMAASQAGATNSTVL	Q99062	>sp|Q99062|CSF3R_HUMAN ECD Granulocyte colony-stimulating factor receptor OS=Homo sapiens OX=9606 GN=CSF3R PE=1 SV=1	586	610	TRUE	8	1	HexNAc(2)Hex(5)Phospho(1)	M6P
HIHLMAASQAGATN[NGlycan_1376.3555]STVLTLM[Oxidation]TL	HIHLMAASQAGATNSTVLTLMTL	Q99062	>sp|Q99062|CSF3R_HUMAN ECD Granulocyte colony-stimulating factor receptor OS=Homo sapiens OX=9606 GN=CSF3R PE=1 SV=1	586	610	TRUE	1	1	HexNAc(2)Hex(5)Phospho(2)	M6P
HIHLMAASQAGATN[NGlycan_1376.3555]STVLTLMTL	HIHLMAASQAGATNSTVLTLMTL	Q99062	>sp|Q99062|CSF3R_HUMAN ECD Granulocyte colony-stimulating factor receptor OS=Homo sapiens OX=9606 GN=CSF3R PE=1 SV=1	586	610	TRUE	1	1	HexNAc(2)Hex(5)Phospho(2)	M6P
YHIHLMAASQAGATN[NGlycan_1378.4757]STVL	YHIHLMAASQAGATNSTVL	Q99062	>sp|Q99062|CSF3R_HUMAN ECD Granulocyte colony-stimulating factor receptor OS=Homo sapiens OX=9606 GN=CSF3R PE=1 SV=1	586	610	TRUE	2	1	HexNAc(2)Hex(6)	Mann
HIHLM[Oxidation]AASQAGATN[NGlycan_1378.4757]STVL	HIHLMAASQAGATNSTVL	Q99062	>sp|Q99062|CSF3R_HUMAN ECD Granulocyte colony-stimulating factor receptor OS=Homo sapiens OX=9606 GN=CSF3R PE=1 SV=1	586	610	TRUE	22	1	HexNAc(2)Hex(6)	Mann
HIHLMAASQAGATN[NGlycan_1378.4757]STVL	HIHLMAASQAGATNSTVL	Q99062	>sp|Q99062|CSF3R_HUMAN ECD Granulocyte colony-stimulating factor receptor OS=Homo sapiens OX=9606 GN=CSF3R PE=1 SV=1	586	610	TRUE	12	1	HexNAc(2)Hex(6)	Mann
AASQAGATN[NGlycan_1378.4757]STVL	AASQAGATNSTVL	Q99062	>sp|Q99062|CSF3R_HUMAN ECD Granulocyte colony-stimulating factor receptor OS=Homo sapiens OX=9606 GN=CSF3R PE=1 SV=1	586	610	TRUE	3	1	HexNAc(2)Hex(6)	Mann
HIHLMAASQAGATN[NGlycan_1458.442]STVLTLMTLT	HIHLMAASQAGATNSTVLTLMTLT	Q99062	>sp|Q99062|CSF3R_HUMAN ECD Granulocyte colony-stimulating factor receptor OS=Homo sapiens OX=9606 GN=CSF3R PE=1 SV=1	586	610	TRUE	1	1	HexNAc(2)Hex(6)Phospho(1)	M6P
HIHLMAASQAGATN[NGlycan_1458.442]STVLTLMTL	HIHLMAASQAGATNSTVLTLMTL	Q99062	>sp|Q99062|CSF3R_HUMAN ECD Granulocyte colony-stimulating factor receptor OS=Homo sapiens OX=9606 GN=CSF3R PE=1 SV=1	586	610	TRUE	1	1	HexNAc(2)Hex(6)Phospho(1)	M6P
HIHLMAASQAGATN[NGlycan_1458.442]STVL	HIHLMAASQAGATNSTVL	Q99062	>sp|Q99062|CSF3R_HUMAN ECD Granulocyte colony-stimulating factor receptor OS=Homo sapiens OX=9606 GN=CSF3R PE=1 SV=1	586	610	TRUE	6	1	HexNAc(2)Hex(6)Phospho(1)	M6P
HIHLMAASQAGATN[NGlycan_1538.4083]STVLTLM[Oxidation]TLTPH	HIHLMAASQAGATNSTVLTLMTLTPH	Q99062	>sp|Q99062|CSF3R_HUMAN ECD Granulocyte colony-stimulating factor receptor OS=Homo sapiens OX=9606 GN=CSF3R PE=1 SV=1	586	610	TRUE	1	1	HexNAc(2)Hex(6)Phospho(2)	M6P
HIHLM[Oxidation]AASQAGATN[NGlycan_1538.4083]STVLTLMTL	HIHLMAASQAGATNSTVLTLMTL	Q99062	>sp|Q99062|CSF3R_HUMAN ECD Granulocyte colony-stimulating factor receptor OS=Homo sapiens OX=9606 GN=CSF3R PE=1 SV=1	586	610	TRUE	1	1	HexNAc(2)Hex(6)Phospho(2)	M6P
HIHLMAASQAGATN[NGlycan_1538.4083]STVLTLMTL	HIHLMAASQAGATNSTVLTLMTL	Q99062	>sp|Q99062|CSF3R_HUMAN ECD Granulocyte colony-stimulating factor receptor OS=Homo sapiens OX=9606 GN=CSF3R PE=1 SV=1	586	610	TRUE	1	1	HexNAc(2)Hex(6)Phospho(2)	M6P
HIHLMAASQAGATN[NGlycan_1540.5285]STVLTL	HIHLMAASQAGATNSTVLTL	Q99062	>sp|Q99062|CSF3R_HUMAN ECD Granulocyte colony-stimulating factor receptor OS=Homo sapiens OX=9606 GN=CSF3R PE=1 SV=1	586	610	TRUE	2	1	HexNAc(2)Hex(7)	Mann
HIHLM[Oxidation]AASQAGATN[NGlycan_1540.5285]STVL	HIHLMAASQAGATNSTVL	Q99062	>sp|Q99062|CSF3R_HUMAN ECD Granulocyte colony-stimulating factor receptor OS=Homo sapiens OX=9606 GN=CSF3R PE=1 SV=1	586	610	TRUE	10	1	HexNAc(2)Hex(7)	Mann
HIHLMAASQAGATN[NGlycan_1540.5285]STVL	HIHLMAASQAGATNSTVL	Q99062	>sp|Q99062|CSF3R_HUMAN ECD Granulocyte colony-stimulating factor receptor OS=Homo sapiens OX=9606 GN=CSF3R PE=1 SV=1	586	610	TRUE	5	1	HexNAc(2)Hex(7)	Mann
MAASQAGATN[NGlycan_1540.5285]STVL	MAASQAGATNSTVL	Q99062	>sp|Q99062|CSF3R_HUMAN ECD Granulocyte colony-stimulating factor receptor OS=Homo sapiens OX=9606 GN=CSF3R PE=1 SV=1	586	610	TRUE	3	1	HexNAc(2)Hex(7)	Mann
AASQAGATN[NGlycan_1540.5285]STVL	AASQAGATNSTVL	Q99062	>sp|Q99062|CSF3R_HUMAN ECD Granulocyte colony-stimulating factor receptor OS=Homo sapiens OX=9606 GN=CSF3R PE=1 SV=1	586	610	TRUE	9	1	HexNAc(2)Hex(7)	Mann
HIHLM[Oxidation]AASQAGATN[NGlycan_1620.4948]STVLTLM[Oxidation]T	HIHLMAASQAGATNSTVLTLMT	Q99062	>sp|Q99062|CSF3R_HUMAN ECD Granulocyte colony-stimulating factor receptor OS=Homo sapiens OX=9606 GN=CSF3R PE=1 SV=1	586	610	TRUE	1	1	HexNAc(2)Hex(7)Phospho(1)	M6P
HIHLMAASQAGATN[NGlycan_1620.4948]STVLTLM[Oxidation]T	HIHLMAASQAGATNSTVLTLMT	Q99062	>sp|Q99062|CSF3R_HUMAN ECD Granulocyte colony-stimulating factor receptor OS=Homo sapiens OX=9606 GN=CSF3R PE=1 SV=1	586	610	TRUE	5	1	HexNAc(2)Hex(7)Phospho(1)	M6P
HIHLMAASQAGATN[NGlycan_1700.4612]STVLTLMTL	HIHLMAASQAGATNSTVLTLMTL	Q99062	>sp|Q99062|CSF3R_HUMAN ECD Granulocyte colony-stimulating factor receptor OS=Homo sapiens OX=9606 GN=CSF3R PE=1 SV=1	586	610	TRUE	2	1	HexNAc(2)Hex(7)Phospho(2)	M6P
HIHLMAASQAGATN[NGlycan_1702.5813]STVLTLM	HIHLMAASQAGATNSTVLTLM	Q99062	>sp|Q99062|CSF3R_HUMAN ECD Granulocyte colony-stimulating factor receptor OS=Homo sapiens OX=9606 GN=CSF3R PE=1 SV=1	586	610	TRUE	3	1	HexNAc(2)Hex(8)	Mann
MAASQAGATN[NGlycan_1702.5813]STVL	MAASQAGATNSTVL	Q99062	>sp|Q99062|CSF3R_HUMAN ECD Granulocyte colony-stimulating factor receptor OS=Homo sapiens OX=9606 GN=CSF3R PE=1 SV=1	586	610	TRUE	2	1	HexNAc(2)Hex(8)	Mann
AASQAGATN[NGlycan_1702.5813]STVL	AASQAGATNSTVL	Q99062	>sp|Q99062|CSF3R_HUMAN ECD Granulocyte colony-stimulating factor receptor OS=Homo sapiens OX=9606 GN=CSF3R PE=1 SV=1	586	610	TRUE	10	1	HexNAc(2)Hex(8)	Mann
HIHLMAASQAGATN[NGlycan_1862.514]STVLTLMTLT	HIHLMAASQAGATNSTVLTLMTLT	Q99062	>sp|Q99062|CSF3R_HUMAN ECD Granulocyte colony-stimulating factor receptor OS=Homo sapiens OX=9606 GN=CSF3R PE=1 SV=1	586	610	TRUE	2	1	HexNAc(2)Hex(8)Phospho(2)	M6P
HIHLMAASQAGATN[NGlycan_1864.6342]STVL	HIHLMAASQAGATNSTVL	Q99062	>sp|Q99062|CSF3R_HUMAN ECD Granulocyte colony-stimulating factor receptor OS=Homo sapiens OX=9606 GN=CSF3R PE=1 SV=1	586	610	TRUE	2	1	HexNAc(2)Hex(9)	Mann
AASQAGATN[NGlycan_1864.6342]STVL	AASQAGATNSTVL	Q99062	>sp|Q99062|CSF3R_HUMAN ECD Granulocyte colony-stimulating factor receptor OS=Homo sapiens OX=9606 GN=CSF3R PE=1 SV=1	586	610	TRUE	1	1	HexNAc(2)Hex(9)	Mann
HIHLMAASQAGATN[NGlycan_1095.3966]STVLTLM	HIHLMAASQAGATNSTVLTLM	Q99062	>sp|Q99062|CSF3R_HUMAN ECD Granulocyte colony-stimulating factor receptor OS=Homo sapiens OX=9606 GN=CSF3R PE=1 SV=1	586	610	TRUE	1	1	HexNAc(3)Hex(3)	Complex
HIHLM[Oxidation]AASQAGATN[NGlycan_1095.3966]STVL	HIHLMAASQAGATNSTVL	Q99062	>sp|Q99062|CSF3R_HUMAN ECD Granulocyte colony-stimulating factor receptor OS=Homo sapiens OX=9606 GN=CSF3R PE=1 SV=1	586	610	TRUE	2	1	HexNAc(3)Hex(3)	Complex
HIHLMAASQAGATN[NGlycan_1095.3966]STVL	HIHLMAASQAGATNSTVL	Q99062	>sp|Q99062|CSF3R_HUMAN ECD Granulocyte colony-stimulating factor receptor OS=Homo sapiens OX=9606 GN=CSF3R PE=1 SV=1	586	610	TRUE	11	1	HexNAc(3)Hex(3)	Complex
HIHLMAASQAGATN[NGlycan_1241.4545]STVLTLM	HIHLMAASQAGATNSTVLTLM	Q99062	>sp|Q99062|CSF3R_HUMAN ECD Granulocyte colony-stimulating factor receptor OS=Homo sapiens OX=9606 GN=CSF3R PE=1 SV=1	586	610	TRUE	1	1	HexNAc(3)Hex(3)Fuc(1)	Complex_F
HIHLM[Oxidation]AASQAGATN[NGlycan_1241.4545]STVL	HIHLMAASQAGATNSTVL	Q99062	>sp|Q99062|CSF3R_HUMAN ECD Granulocyte colony-stimulating factor receptor OS=Homo sapiens OX=9606 GN=CSF3R PE=1 SV=1	586	610	TRUE	4	1	HexNAc(3)Hex(3)Fuc(1)	Complex_F
HIHLMAASQAGATN[NGlycan_1241.4545]STVL	HIHLMAASQAGATNSTVL	Q99062	>sp|Q99062|CSF3R_HUMAN ECD Granulocyte colony-stimulating factor receptor OS=Homo sapiens OX=9606 GN=CSF3R PE=1 SV=1	586	610	TRUE	11	1	HexNAc(3)Hex(3)Fuc(1)	Complex_F
HIHLMAASQAGATN[NGlycan_1257.4494]STVLTLM[Oxidation]	HIHLMAASQAGATNSTVLTLM	Q99062	>sp|Q99062|CSF3R_HUMAN ECD Granulocyte colony-stimulating factor receptor OS=Homo sapiens OX=9606 GN=CSF3R PE=1 SV=1	586	610	TRUE	5	1	HexNAc(3)Hex(4)	Complex
HIHLM[Oxidation]AASQAGATN[NGlycan_1257.4494]STVL	HIHLMAASQAGATNSTVL	Q99062	>sp|Q99062|CSF3R_HUMAN ECD Granulocyte colony-stimulating factor receptor OS=Homo sapiens OX=9606 GN=CSF3R PE=1 SV=1	586	610	TRUE	1	1	HexNAc(3)Hex(4)	Complex
HIHLMAASQAGATN[NGlycan_1257.4494]STVL	HIHLMAASQAGATNSTVL	Q99062	>sp|Q99062|CSF3R_HUMAN ECD Granulocyte colony-stimulating factor receptor OS=Homo sapiens OX=9606 GN=CSF3R PE=1 SV=1	586	610	TRUE	3	1	HexNAc(3)Hex(4)	Complex
HIHLMAASQAGATN[NGlycan_1403.5073]STVLTLM	HIHLMAASQAGATNSTVLTLM	Q99062	>sp|Q99062|CSF3R_HUMAN ECD Granulocyte colony-stimulating factor receptor OS=Homo sapiens OX=9606 GN=CSF3R PE=1 SV=1	586	610	TRUE	1	1	HexNAc(3)Hex(4)Fuc(1)	Complex_F
HIHLM[Oxidation]AASQAGATN[NGlycan_1403.5073]STVL	HIHLMAASQAGATNSTVL	Q99062	>sp|Q99062|CSF3R_HUMAN ECD Granulocyte colony-stimulating factor receptor OS=Homo sapiens OX=9606 GN=CSF3R PE=1 SV=1	586	610	TRUE	8	1	HexNAc(3)Hex(4)Fuc(1)	Complex_F
HIHLMAASQAGATN[NGlycan_1403.5073]STVL	HIHLMAASQAGATNSTVL	Q99062	>sp|Q99062|CSF3R_HUMAN ECD Granulocyte colony-stimulating factor receptor OS=Homo sapiens OX=9606 GN=CSF3R PE=1 SV=1	586	610	TRUE	19	1	HexNAc(3)Hex(4)Fuc(1)	Complex_F
HIHLMAASQAGATN[NGlycan_1694.6027]STVLTLM	HIHLMAASQAGATNSTVLTLM	Q99062	>sp|Q99062|CSF3R_HUMAN ECD Granulocyte colony-stimulating factor receptor OS=Homo sapiens OX=9606 GN=CSF3R PE=1 SV=1	586	610	TRUE	4	1	HexNAc(3)Hex(4)Fuc(1)NeuAc(1)	Complex_AF
HIHLMAASQAGATN[NGlycan_1694.6027]STVLTL	HIHLMAASQAGATNSTVLTL	Q99062	>sp|Q99062|CSF3R_HUMAN ECD Granulocyte colony-stimulating factor receptor OS=Homo sapiens OX=9606 GN=CSF3R PE=1 SV=1	586	610	TRUE	2	1	HexNAc(3)Hex(4)Fuc(1)NeuAc(1)	Complex_AF
HIHLMAASQAGATN[NGlycan_1694.6027]STVL	HIHLMAASQAGATNSTVL	Q99062	>sp|Q99062|CSF3R_HUMAN ECD Granulocyte colony-stimulating factor receptor OS=Homo sapiens OX=9606 GN=CSF3R PE=1 SV=1	586	610	TRUE	13	1	HexNAc(3)Hex(4)Fuc(1)NeuAc(1)	Complex_AF
HIHLMAASQAGATN[NGlycan_1694.6027]ST	HIHLMAASQAGATNST	Q99062	>sp|Q99062|CSF3R_HUMAN ECD Granulocyte colony-stimulating factor receptor OS=Homo sapiens OX=9606 GN=CSF3R PE=1 SV=1	586	610	TRUE	1	1	HexNAc(3)Hex(4)Fuc(1)NeuAc(1)	Complex_AF
AASQAGATN[NGlycan_1694.6027]STVL	AASQAGATNSTVL	Q99062	>sp|Q99062|CSF3R_HUMAN ECD Granulocyte colony-stimulating factor receptor OS=Homo sapiens OX=9606 GN=CSF3R PE=1 SV=1	586	610	TRUE	4	1	HexNAc(3)Hex(4)Fuc(1)NeuAc(1)	Complex_AF
GFVLHGLEPASLYHIHLMAASQAGATN[NGlycan_1694.6027]STVLTLMTLTPHHHHH	GFVLHGLEPASLYHIHLMAASQAGATNSTVLTLMTLTPHHHHH	Q99062	>sp|Q99062|CSF3R_HUMAN ECD Granulocyte colony-stimulating factor receptor OS=Homo sapiens OX=9606 GN=CSF3R PE=1 SV=1	586	610	TRUE	2	1	HexNAc(3)Hex(4)Fuc(1)NeuAc(1)	Complex_AF
HIHLMAASQAGATN[NGlycan_1548.5448]STVLTL	HIHLMAASQAGATNSTVLTL	Q99062	>sp|Q99062|CSF3R_HUMAN ECD Granulocyte colony-stimulating factor receptor OS=Homo sapiens OX=9606 GN=CSF3R PE=1 SV=1	586	610	TRUE	1	1	HexNAc(3)Hex(4)NeuAc(1)	Complex_A
HIHLMAASQAGATN[NGlycan_1548.5448]STVL	HIHLMAASQAGATNSTVL	Q99062	>sp|Q99062|CSF3R_HUMAN ECD Granulocyte colony-stimulating factor receptor OS=Homo sapiens OX=9606 GN=CSF3R PE=1 SV=1	586	610	TRUE	4	1	HexNAc(3)Hex(4)NeuAc(1)	Complex_A
AASQAGATN[NGlycan_1548.5448]STVL	AASQAGATNSTVL	Q99062	>sp|Q99062|CSF3R_HUMAN ECD Granulocyte colony-stimulating factor receptor OS=Homo sapiens OX=9606 GN=CSF3R PE=1 SV=1	586	610	TRUE	1	1	HexNAc(3)Hex(4)NeuAc(1)	Complex_A
HIHLMAASQAGATN[NGlycan_1419.5022]STVLTLM[Oxidation]	HIHLMAASQAGATNSTVLTLM	Q99062	>sp|Q99062|CSF3R_HUMAN ECD Granulocyte colony-stimulating factor receptor OS=Homo sapiens OX=9606 GN=CSF3R PE=1 SV=1	586	610	TRUE	1	1	HexNAc(3)Hex(5)	Hybrid
HIHLM[Oxidation]AASQAGATN[NGlycan_1419.5022]STVL	HIHLMAASQAGATNSTVL	Q99062	>sp|Q99062|CSF3R_HUMAN ECD Granulocyte colony-stimulating factor receptor OS=Homo sapiens OX=9606 GN=CSF3R PE=1 SV=1	586	610	TRUE	2	1	HexNAc(3)Hex(5)	Hybrid
HIHLMAASQAGATN[NGlycan_1419.5022]STVL	HIHLMAASQAGATNSTVL	Q99062	>sp|Q99062|CSF3R_HUMAN ECD Granulocyte colony-stimulating factor receptor OS=Homo sapiens OX=9606 GN=CSF3R PE=1 SV=1	586	610	TRUE	11	1	HexNAc(3)Hex(5)	Hybrid
AASQAGATN[NGlycan_1419.5022]STVL	AASQAGATNSTVL	Q99062	>sp|Q99062|CSF3R_HUMAN ECD Granulocyte colony-stimulating factor receptor OS=Homo sapiens OX=9606 GN=CSF3R PE=1 SV=1	586	610	TRUE	2	1	HexNAc(3)Hex(5)	Hybrid
HIHLM[Oxidation]AASQAGATN[NGlycan_1565.5601]STVL	HIHLMAASQAGATNSTVL	Q99062	>sp|Q99062|CSF3R_HUMAN ECD Granulocyte colony-stimulating factor receptor OS=Homo sapiens OX=9606 GN=CSF3R PE=1 SV=1	586	610	TRUE	2	1	HexNAc(3)Hex(5)Fuc(1)	Hybrid_F
HIHLMAASQAGATN[NGlycan_1565.5601]STVL	HIHLMAASQAGATNSTVL	Q99062	>sp|Q99062|CSF3R_HUMAN ECD Granulocyte colony-stimulating factor receptor OS=Homo sapiens OX=9606 GN=CSF3R PE=1 SV=1	586	610	TRUE	10	1	HexNAc(3)Hex(5)Fuc(1)	Hybrid_F
MAASQAGATN[NGlycan_1565.5601]STVL	MAASQAGATNSTVL	Q99062	>sp|Q99062|CSF3R_HUMAN ECD Granulocyte colony-stimulating factor receptor OS=Homo sapiens OX=9606 GN=CSF3R PE=1 SV=1	586	610	TRUE	3	1	HexNAc(3)Hex(5)Fuc(1)	Hybrid_F
AASQAGATN[NGlycan_1565.5601]STVL	AASQAGATNSTVL	Q99062	>sp|Q99062|CSF3R_HUMAN ECD Granulocyte colony-stimulating factor receptor OS=Homo sapiens OX=9606 GN=CSF3R PE=1 SV=1	586	610	TRUE	1	1	HexNAc(3)Hex(5)Fuc(1)	Hybrid_F
HIHLMAASQAGATN[NGlycan_1710.5977]STVLTLM	HIHLMAASQAGATNSTVLTLM	Q99062	>sp|Q99062|CSF3R_HUMAN ECD Granulocyte colony-stimulating factor receptor OS=Homo sapiens OX=9606 GN=CSF3R PE=1 SV=1	586	610	TRUE	5	1	HexNAc(3)Hex(5)NeuAc(1)	Hybrid_A
HIHLM[Oxidation]AASQAGATN[NGlycan_1710.5977]STVL	HIHLMAASQAGATNSTVL	Q99062	>sp|Q99062|CSF3R_HUMAN ECD Granulocyte colony-stimulating factor receptor OS=Homo sapiens OX=9606 GN=CSF3R PE=1 SV=1	586	610	TRUE	2	1	HexNAc(3)Hex(5)NeuAc(1)	Hybrid_A
HIHLMAASQAGATN[NGlycan_1710.5977]STVL	HIHLMAASQAGATNSTVL	Q99062	>sp|Q99062|CSF3R_HUMAN ECD Granulocyte colony-stimulating factor receptor OS=Homo sapiens OX=9606 GN=CSF3R PE=1 SV=1	586	610	TRUE	6	1	HexNAc(3)Hex(5)NeuAc(1)	Hybrid_A
AASQAGATN[NGlycan_1710.5977]STVL	AASQAGATNSTVL	Q99062	>sp|Q99062|CSF3R_HUMAN ECD Granulocyte colony-stimulating factor receptor OS=Homo sapiens OX=9606 GN=CSF3R PE=1 SV=1	586	610	TRUE	7	1	HexNAc(3)Hex(5)NeuAc(1)	Hybrid_A
HIHLMAASQAGATN[NGlycan_1581.5551]STVLTLM[Oxidation]	HIHLMAASQAGATNSTVLTLM	Q99062	>sp|Q99062|CSF3R_HUMAN ECD Granulocyte colony-stimulating factor receptor OS=Homo sapiens OX=9606 GN=CSF3R PE=1 SV=1	586	610	TRUE	3	1	HexNAc(3)Hex(6)	Hybrid
HIHLM[Oxidation]AASQAGATN[NGlycan_1581.5551]STVL	HIHLMAASQAGATNSTVL	Q99062	>sp|Q99062|CSF3R_HUMAN ECD Granulocyte colony-stimulating factor receptor OS=Homo sapiens OX=9606 GN=CSF3R PE=1 SV=1	586	610	TRUE	2	1	HexNAc(3)Hex(6)	Hybrid
MAASQAGATN[NGlycan_1581.5551]STVL	MAASQAGATNSTVL	Q99062	>sp|Q99062|CSF3R_HUMAN ECD Granulocyte colony-stimulating factor receptor OS=Homo sapiens OX=9606 GN=CSF3R PE=1 SV=1	586	610	TRUE	1	1	HexNAc(3)Hex(6)	Hybrid
AASQAGATN[NGlycan_1581.5551]STVL	AASQAGATNSTVL	Q99062	>sp|Q99062|CSF3R_HUMAN ECD Granulocyte colony-stimulating factor receptor OS=Homo sapiens OX=9606 GN=CSF3R PE=1 SV=1	586	610	TRUE	6	1	HexNAc(3)Hex(6)	Hybrid
HIHLMAASQAGATN[NGlycan_1727.613]STVL	HIHLMAASQAGATNSTVL	Q99062	>sp|Q99062|CSF3R_HUMAN ECD Granulocyte colony-stimulating factor receptor OS=Homo sapiens OX=9606 GN=CSF3R PE=1 SV=1	586	610	TRUE	6	1	HexNAc(3)Hex(6)Fuc(1)	Hybrid_F
AASQAGATN[NGlycan_1727.613]STVL	AASQAGATNSTVL	Q99062	>sp|Q99062|CSF3R_HUMAN ECD Granulocyte colony-stimulating factor receptor OS=Homo sapiens OX=9606 GN=CSF3R PE=1 SV=1	586	610	TRUE	1	1	HexNAc(3)Hex(6)Fuc(1)	Hybrid_F
HIHLMAASQAGATN[NGlycan_2018.7084]STVLTLM	HIHLMAASQAGATNSTVLTLM	Q99062	>sp|Q99062|CSF3R_HUMAN ECD Granulocyte colony-stimulating factor receptor OS=Homo sapiens OX=9606 GN=CSF3R PE=1 SV=1	586	610	TRUE	1	1	HexNAc(3)Hex(6)Fuc(1)NeuAc(1)	Hybrid_AF
HIHLMAASQAGATN[NGlycan_2018.7084]STVL	HIHLMAASQAGATNSTVL	Q99062	>sp|Q99062|CSF3R_HUMAN ECD Granulocyte colony-stimulating factor receptor OS=Homo sapiens OX=9606 GN=CSF3R PE=1 SV=1	586	610	TRUE	8	1	HexNAc(3)Hex(6)Fuc(1)NeuAc(1)	Hybrid_AF
HIHLMAASQAGATN[NGlycan_2018.7084]ST	HIHLMAASQAGATNST	Q99062	>sp|Q99062|CSF3R_HUMAN ECD Granulocyte colony-stimulating factor receptor OS=Homo sapiens OX=9606 GN=CSF3R PE=1 SV=1	586	610	TRUE	1	1	HexNAc(3)Hex(6)Fuc(1)NeuAc(1)	Hybrid_AF
AASQAGATN[NGlycan_2018.7084]STVL	AASQAGATNSTVL	Q99062	>sp|Q99062|CSF3R_HUMAN ECD Granulocyte colony-stimulating factor receptor OS=Homo sapiens OX=9606 GN=CSF3R PE=1 SV=1	586	610	TRUE	1	1	HexNAc(3)Hex(6)Fuc(1)NeuAc(1)	Hybrid_AF
HIHLMAASQAGATN[NGlycan_1872.6505]STVLTLM	HIHLMAASQAGATNSTVLTLM	Q99062	>sp|Q99062|CSF3R_HUMAN ECD Granulocyte colony-stimulating factor receptor OS=Homo sapiens OX=9606 GN=CSF3R PE=1 SV=1	586	610	TRUE	1	1	HexNAc(3)Hex(6)NeuAc(1)	Hybrid_A
HIHLM[Oxidation]AASQAGATN[NGlycan_1872.6505]STVL	HIHLMAASQAGATNSTVL	Q99062	>sp|Q99062|CSF3R_HUMAN ECD Granulocyte colony-stimulating factor receptor OS=Homo sapiens OX=9606 GN=CSF3R PE=1 SV=1	586	610	TRUE	2	1	HexNAc(3)Hex(6)NeuAc(1)	Hybrid_A
HIHLMAASQAGATN[NGlycan_1872.6505]STVL	HIHLMAASQAGATNSTVL	Q99062	>sp|Q99062|CSF3R_HUMAN ECD Granulocyte colony-stimulating factor receptor OS=Homo sapiens OX=9606 GN=CSF3R PE=1 SV=1	586	610	TRUE	11	1	HexNAc(3)Hex(6)NeuAc(1)	Hybrid_A
AASQAGATN[NGlycan_1872.6505]STVL	AASQAGATNSTVL	Q99062	>sp|Q99062|CSF3R_HUMAN ECD Granulocyte colony-stimulating factor receptor OS=Homo sapiens OX=9606 GN=CSF3R PE=1 SV=1	586	610	TRUE	9	1	HexNAc(3)Hex(6)NeuAc(1)	Hybrid_A
HIHLMAASQAGATN[NGlycan_1661.5214]STVL	HIHLMAASQAGATNSTVL	Q99062	>sp|Q99062|CSF3R_HUMAN ECD Granulocyte colony-stimulating factor receptor OS=Homo sapiens OX=9606 GN=CSF3R PE=1 SV=1	586	610	TRUE	1	1	HexNAc(3)Hex(6)Phospho(1)	Hybrid
HIHLMAASQAGATN[NGlycan_2114.6696]STVL	HIHLMAASQAGATNSTVL	Q99062	>sp|Q99062|CSF3R_HUMAN ECD Granulocyte colony-stimulating factor receptor OS=Homo sapiens OX=9606 GN=CSF3R PE=1 SV=1	586	610	TRUE	1	1	HexNAc(3)Hex(7)NeuAc(1)Phospho(1)	M6P
HIHLMAASQAGATN[NGlycan_1823.5742]STVL	HIHLMAASQAGATNSTVL	Q99062	>sp|Q99062|CSF3R_HUMAN ECD Granulocyte colony-stimulating factor receptor OS=Homo sapiens OX=9606 GN=CSF3R PE=1 SV=1	586	610	TRUE	2	1	HexNAc(3)Hex(7)Phospho(1)	M6P
HIHLMAASQAGATN[NGlycan_1444.5339]STVLTLM	HIHLMAASQAGATNSTVLTLM	Q99062	>sp|Q99062|CSF3R_HUMAN ECD Granulocyte colony-stimulating factor receptor OS=Homo sapiens OX=9606 GN=CSF3R PE=1 SV=1	586	610	TRUE	3	1	HexNAc(4)Hex(3)Fuc(1)	Complex_F
HIHLMAASQAGATN[NGlycan_1444.5339]STVL	HIHLMAASQAGATNSTVL	Q99062	>sp|Q99062|CSF3R_HUMAN ECD Granulocyte colony-stimulating factor receptor OS=Homo sapiens OX=9606 GN=CSF3R PE=1 SV=1	586	610	TRUE	9	1	HexNAc(4)Hex(3)Fuc(1)	Complex_F
HIHLMAASQAGATN[NGlycan_1589.5714]STVLTLM[Oxidation]	HIHLMAASQAGATNSTVLTLM	Q99062	>sp|Q99062|CSF3R_HUMAN ECD Granulocyte colony-stimulating factor receptor OS=Homo sapiens OX=9606 GN=CSF3R PE=1 SV=1	586	610	TRUE	1	1	HexNAc(4)Hex(3)NeuAc(1)	Complex_A
HIHLMAASQAGATN[NGlycan_1460.5288]STVL	HIHLMAASQAGATNSTVL	Q99062	>sp|Q99062|CSF3R_HUMAN ECD Granulocyte colony-stimulating factor receptor OS=Homo sapiens OX=9606 GN=CSF3R PE=1 SV=1	586	610	TRUE	2	1	HexNAc(4)Hex(4)	Complex
HIHLMAASQAGATN[NGlycan_1606.5867]STVLTLM	HIHLMAASQAGATNSTVLTLM	Q99062	>sp|Q99062|CSF3R_HUMAN ECD Granulocyte colony-stimulating factor receptor OS=Homo sapiens OX=9606 GN=CSF3R PE=1 SV=1	586	610	TRUE	2	1	HexNAc(4)Hex(4)Fuc(1)	Complex_F
HIHLM[Oxidation]AASQAGATN[NGlycan_1606.5867]STVL	HIHLMAASQAGATNSTVL	Q99062	>sp|Q99062|CSF3R_HUMAN ECD Granulocyte colony-stimulating factor receptor OS=Homo sapiens OX=9606 GN=CSF3R PE=1 SV=1	586	610	TRUE	4	1	HexNAc(4)Hex(4)Fuc(1)	Complex_F
HIHLMAASQAGATN[NGlycan_1606.5867]STVL	HIHLMAASQAGATNSTVL	Q99062	>sp|Q99062|CSF3R_HUMAN ECD Granulocyte colony-stimulating factor receptor OS=Homo sapiens OX=9606 GN=CSF3R PE=1 SV=1	586	610	TRUE	8	1	HexNAc(4)Hex(4)Fuc(1)	Complex_F
MAASQAGATN[NGlycan_1606.5867]STVL	MAASQAGATNSTVL	Q99062	>sp|Q99062|CSF3R_HUMAN ECD Granulocyte colony-stimulating factor receptor OS=Homo sapiens OX=9606 GN=CSF3R PE=1 SV=1	586	610	TRUE	2	1	HexNAc(4)Hex(4)Fuc(1)	Complex_F
AASQAGATN[NGlycan_1606.5867]STVL	AASQAGATNSTVL	Q99062	>sp|Q99062|CSF3R_HUMAN ECD Granulocyte colony-stimulating factor receptor OS=Homo sapiens OX=9606 GN=CSF3R PE=1 SV=1	586	610	TRUE	1	1	HexNAc(4)Hex(4)Fuc(1)	Complex_F
HIHLM[Oxidation]AASQAGATN[NGlycan_1897.6821]STVL	HIHLMAASQAGATNSTVL	Q99062	>sp|Q99062|CSF3R_HUMAN ECD Granulocyte colony-stimulating factor receptor OS=Homo sapiens OX=9606 GN=CSF3R PE=1 SV=1	586	610	TRUE	2	1	HexNAc(4)Hex(4)Fuc(1)NeuAc(1)	Complex_AF
HIHLMAASQAGATN[NGlycan_1897.6821]STVL	HIHLMAASQAGATNSTVL	Q99062	>sp|Q99062|CSF3R_HUMAN ECD Granulocyte colony-stimulating factor receptor OS=Homo sapiens OX=9606 GN=CSF3R PE=1 SV=1	586	610	TRUE	3	1	HexNAc(4)Hex(4)Fuc(1)NeuAc(1)	Complex_AF
HIHLMAASQAGATN[NGlycan_1897.6821]ST	HIHLMAASQAGATNST	Q99062	>sp|Q99062|CSF3R_HUMAN ECD Granulocyte colony-stimulating factor receptor OS=Homo sapiens OX=9606 GN=CSF3R PE=1 SV=1	586	610	TRUE	1	1	HexNAc(4)Hex(4)Fuc(1)NeuAc(1)	Complex_AF
AASQAGATN[NGlycan_1897.6821]STVL	AASQAGATNSTVL	Q99062	>sp|Q99062|CSF3R_HUMAN ECD Granulocyte colony-stimulating factor receptor OS=Homo sapiens OX=9606 GN=CSF3R PE=1 SV=1	586	610	TRUE	1	1	HexNAc(4)Hex(4)Fuc(1)NeuAc(1)	Complex_AF
HIHLMAASQAGATN[NGlycan_1751.6242]STVL	HIHLMAASQAGATNSTVL	Q99062	>sp|Q99062|CSF3R_HUMAN ECD Granulocyte colony-stimulating factor receptor OS=Homo sapiens OX=9606 GN=CSF3R PE=1 SV=1	586	610	TRUE	1	1	HexNAc(4)Hex(4)NeuAc(1)	Complex_A
HIHLMAASQAGATN[NGlycan_1622.5816]STVLTLM[Oxidation]	HIHLMAASQAGATNSTVLTLM	Q99062	>sp|Q99062|CSF3R_HUMAN ECD Granulocyte colony-stimulating factor receptor OS=Homo sapiens OX=9606 GN=CSF3R PE=1 SV=1	586	610	TRUE	1	1	HexNAc(4)Hex(5)	Complex
HIHLM[Oxidation]AASQAGATN[NGlycan_1622.5816]STVL	HIHLMAASQAGATNSTVL	Q99062	>sp|Q99062|CSF3R_HUMAN ECD Granulocyte colony-stimulating factor receptor OS=Homo sapiens OX=9606 GN=CSF3R PE=1 SV=1	586	610	TRUE	1	1	HexNAc(4)Hex(5)	Complex
HIHLMAASQAGATN[NGlycan_1622.5816]STVL	HIHLMAASQAGATNSTVL	Q99062	>sp|Q99062|CSF3R_HUMAN ECD Granulocyte colony-stimulating factor receptor OS=Homo sapiens OX=9606 GN=CSF3R PE=1 SV=1	586	610	TRUE	6	1	HexNAc(4)Hex(5)	Complex
AASQAGATN[NGlycan_1622.5816]STVL	AASQAGATNSTVL	Q99062	>sp|Q99062|CSF3R_HUMAN ECD Granulocyte colony-stimulating factor receptor OS=Homo sapiens OX=9606 GN=CSF3R PE=1 SV=1	586	610	TRUE	1	1	HexNAc(4)Hex(5)	Complex
HIHLM[Oxidation]AASQAGATN[NGlycan_1768.6395]STVLTLM	HIHLMAASQAGATNSTVLTLM	Q99062	>sp|Q99062|CSF3R_HUMAN ECD Granulocyte colony-stimulating factor receptor OS=Homo sapiens OX=9606 GN=CSF3R PE=1 SV=1	586	610	TRUE	1	1	HexNAc(4)Hex(5)Fuc(1)	Complex_F
HIHLMAASQAGATN[NGlycan_1768.6395]STVLTLM	HIHLMAASQAGATNSTVLTLM	Q99062	>sp|Q99062|CSF3R_HUMAN ECD Granulocyte colony-stimulating factor receptor OS=Homo sapiens OX=9606 GN=CSF3R PE=1 SV=1	586	610	TRUE	4	1	HexNAc(4)Hex(5)Fuc(1)	Complex_F
HIHLMAASQAGATN[NGlycan_1768.6395]STVLTL	HIHLMAASQAGATNSTVLTL	Q99062	>sp|Q99062|CSF3R_HUMAN ECD Granulocyte colony-stimulating factor receptor OS=Homo sapiens OX=9606 GN=CSF3R PE=1 SV=1	586	610	TRUE	3	1	HexNAc(4)Hex(5)Fuc(1)	Complex_F
HIHLM[Oxidation]AASQAGATN[NGlycan_1768.6395]STVL	HIHLMAASQAGATNSTVL	Q99062	>sp|Q99062|CSF3R_HUMAN ECD Granulocyte colony-stimulating factor receptor OS=Homo sapiens OX=9606 GN=CSF3R PE=1 SV=1	586	610	TRUE	27	1	HexNAc(4)Hex(5)Fuc(1)	Complex_F
HIHLMAASQAGATN[NGlycan_1768.6395]STVL	HIHLMAASQAGATNSTVL	Q99062	>sp|Q99062|CSF3R_HUMAN ECD Granulocyte colony-stimulating factor receptor OS=Homo sapiens OX=9606 GN=CSF3R PE=1 SV=1	586	610	TRUE	36	1	HexNAc(4)Hex(5)Fuc(1)	Complex_F
MAASQAGATN[NGlycan_1768.6395]STVL	MAASQAGATNSTVL	Q99062	>sp|Q99062|CSF3R_HUMAN ECD Granulocyte colony-stimulating factor receptor OS=Homo sapiens OX=9606 GN=CSF3R PE=1 SV=1	586	610	TRUE	2	1	HexNAc(4)Hex(5)Fuc(1)	Complex_F
AASQAGATN[NGlycan_1768.6395]STVL	AASQAGATNSTVL	Q99062	>sp|Q99062|CSF3R_HUMAN ECD Granulocyte colony-stimulating factor receptor OS=Homo sapiens OX=9606 GN=CSF3R PE=1 SV=1	586	610	TRUE	1	1	HexNAc(4)Hex(5)Fuc(1)	Complex_F
YHIHLMAASQAGATN[NGlycan_2059.7349]STVL	YHIHLMAASQAGATNSTVL	Q99062	>sp|Q99062|CSF3R_HUMAN ECD Granulocyte colony-stimulating factor receptor OS=Homo sapiens OX=9606 GN=CSF3R PE=1 SV=1	586	610	TRUE	2	1	HexNAc(4)Hex(5)Fuc(1)NeuAc(1)	Complex_AF
HIHLM[Oxidation]AASQAGATN[NGlycan_2059.7349]STVLTLM	HIHLMAASQAGATNSTVLTLM	Q99062	>sp|Q99062|CSF3R_HUMAN ECD Granulocyte colony-stimulating factor receptor OS=Homo sapiens OX=9606 GN=CSF3R PE=1 SV=1	586	610	TRUE	2	1	HexNAc(4)Hex(5)Fuc(1)NeuAc(1)	Complex_AF
HIHLMAASQAGATN[NGlycan_2059.7349]STVLTLM[Oxidation]	HIHLMAASQAGATNSTVLTLM	Q99062	>sp|Q99062|CSF3R_HUMAN ECD Granulocyte colony-stimulating factor receptor OS=Homo sapiens OX=9606 GN=CSF3R PE=1 SV=1	586	610	TRUE	1	1	HexNAc(4)Hex(5)Fuc(1)NeuAc(1)	Complex_AF
HIHLMAASQAGATN[NGlycan_2059.7349]STVLTLM	HIHLMAASQAGATNSTVLTLM	Q99062	>sp|Q99062|CSF3R_HUMAN ECD Granulocyte colony-stimulating factor receptor OS=Homo sapiens OX=9606 GN=CSF3R PE=1 SV=1	586	610	TRUE	22	1	HexNAc(4)Hex(5)Fuc(1)NeuAc(1)	Complex_AF
HIHLMAASQAGATN[NGlycan_2059.7349]STVLTL	HIHLMAASQAGATNSTVLTL	Q99062	>sp|Q99062|CSF3R_HUMAN ECD Granulocyte colony-stimulating factor receptor OS=Homo sapiens OX=9606 GN=CSF3R PE=1 SV=1	586	610	TRUE	8	1	HexNAc(4)Hex(5)Fuc(1)NeuAc(1)	Complex_AF
HIHLM[Oxidation]AASQAGATN[NGlycan_2059.7349]STVL	HIHLMAASQAGATNSTVL	Q99062	>sp|Q99062|CSF3R_HUMAN ECD Granulocyte colony-stimulating factor receptor OS=Homo sapiens OX=9606 GN=CSF3R PE=1 SV=1	586	610	TRUE	37	1	HexNAc(4)Hex(5)Fuc(1)NeuAc(1)	Complex_AF
HIHLMAASQAGATN[NGlycan_2059.7349]STVL	HIHLMAASQAGATNSTVL	Q99062	>sp|Q99062|CSF3R_HUMAN ECD Granulocyte colony-stimulating factor receptor OS=Homo sapiens OX=9606 GN=CSF3R PE=1 SV=1	586	610	TRUE	56	1	HexNAc(4)Hex(5)Fuc(1)NeuAc(1)	Complex_AF
AASQAGATN[NGlycan_2059.7349]STVL	AASQAGATNSTVL	Q99062	>sp|Q99062|CSF3R_HUMAN ECD Granulocyte colony-stimulating factor receptor OS=Homo sapiens OX=9606 GN=CSF3R PE=1 SV=1	586	610	TRUE	11	1	HexNAc(4)Hex(5)Fuc(1)NeuAc(1)	Complex_AF
ASQAGATN[NGlycan_2059.7349]STVL	ASQAGATNSTVL	Q99062	>sp|Q99062|CSF3R_HUMAN ECD Granulocyte colony-stimulating factor receptor OS=Homo sapiens OX=9606 GN=CSF3R PE=1 SV=1	586	610	TRUE	1	1	HexNAc(4)Hex(5)Fuc(1)NeuAc(1)	Complex_AF
GFVLHGLEPASLYHIHLMAASQAGATN[NGlycan_2059.7349]STVLTLMTLTPHHHHH	GFVLHGLEPASLYHIHLMAASQAGATNSTVLTLMTLTPHHHHH	Q99062	>sp|Q99062|CSF3R_HUMAN ECD Granulocyte colony-stimulating factor receptor OS=Homo sapiens OX=9606 GN=CSF3R PE=1 SV=1	586	610	TRUE	2	1	HexNAc(4)Hex(5)Fuc(1)NeuAc(1)	Complex_AF
HIHLMAASQAGATN[NGlycan_2350.8304]STVLTLM	HIHLMAASQAGATNSTVLTLM	Q99062	>sp|Q99062|CSF3R_HUMAN ECD Granulocyte colony-stimulating factor receptor OS=Homo sapiens OX=9606 GN=CSF3R PE=1 SV=1	586	610	TRUE	14	1	HexNAc(4)Hex(5)Fuc(1)NeuAc(2)	Complex_AF
HIHLMAASQAGATN[NGlycan_2350.8304]STVLTL	HIHLMAASQAGATNSTVLTL	Q99062	>sp|Q99062|CSF3R_HUMAN ECD Granulocyte colony-stimulating factor receptor OS=Homo sapiens OX=9606 GN=CSF3R PE=1 SV=1	586	610	TRUE	4	1	HexNAc(4)Hex(5)Fuc(1)NeuAc(2)	Complex_AF
HIHLM[Oxidation]AASQAGATN[NGlycan_2350.8304]STVL	HIHLMAASQAGATNSTVL	Q99062	>sp|Q99062|CSF3R_HUMAN ECD Granulocyte colony-stimulating factor receptor OS=Homo sapiens OX=9606 GN=CSF3R PE=1 SV=1	586	610	TRUE	12	1	HexNAc(4)Hex(5)Fuc(1)NeuAc(2)	Complex_AF
HIHLMAASQAGATN[NGlycan_2350.8304]STVL	HIHLMAASQAGATNSTVL	Q99062	>sp|Q99062|CSF3R_HUMAN ECD Granulocyte colony-stimulating factor receptor OS=Homo sapiens OX=9606 GN=CSF3R PE=1 SV=1	586	610	TRUE	30	1	HexNAc(4)Hex(5)Fuc(1)NeuAc(2)	Complex_AF
AASQAGATN[NGlycan_2350.8304]STVL	AASQAGATNSTVL	Q99062	>sp|Q99062|CSF3R_HUMAN ECD Granulocyte colony-stimulating factor receptor OS=Homo sapiens OX=9606 GN=CSF3R PE=1 SV=1	586	610	TRUE	2	1	HexNAc(4)Hex(5)Fuc(1)NeuAc(2)	Complex_AF
HIHLMAASQAGATN[NGlycan_1913.677]STVLTLM	HIHLMAASQAGATNSTVLTLM	Q99062	>sp|Q99062|CSF3R_HUMAN ECD Granulocyte colony-stimulating factor receptor OS=Homo sapiens OX=9606 GN=CSF3R PE=1 SV=1	586	610	TRUE	2	1	HexNAc(4)Hex(5)NeuAc(1)	Complex_A
HIHLM[Oxidation]AASQAGATN[NGlycan_1913.677]STVL	HIHLMAASQAGATNSTVL	Q99062	>sp|Q99062|CSF3R_HUMAN ECD Granulocyte colony-stimulating factor receptor OS=Homo sapiens OX=9606 GN=CSF3R PE=1 SV=1	586	610	TRUE	2	1	HexNAc(4)Hex(5)NeuAc(1)	Complex_A
HIHLMAASQAGATN[NGlycan_1913.677]STVL	HIHLMAASQAGATNSTVL	Q99062	>sp|Q99062|CSF3R_HUMAN ECD Granulocyte colony-stimulating factor receptor OS=Homo sapiens OX=9606 GN=CSF3R PE=1 SV=1	586	610	TRUE	9	1	HexNAc(4)Hex(5)NeuAc(1)	Complex_A
AASQAGATN[NGlycan_1913.677]STVL	AASQAGATNSTVL	Q99062	>sp|Q99062|CSF3R_HUMAN ECD Granulocyte colony-stimulating factor receptor OS=Homo sapiens OX=9606 GN=CSF3R PE=1 SV=1	586	610	TRUE	4	1	HexNAc(4)Hex(5)NeuAc(1)	Complex_A
HIHLMAASQAGATN[NGlycan_2204.7724]STVLTLM[Oxidation]TLTPHHHHHH	HIHLMAASQAGATNSTVLTLMTLTPHHHHHH	Q99062	>sp|Q99062|CSF3R_HUMAN ECD Granulocyte colony-stimulating factor receptor OS=Homo sapiens OX=9606 GN=CSF3R PE=1 SV=1	586	610	TRUE	2	1	HexNAc(4)Hex(5)NeuAc(2)	Complex_A
HIHLMAASQAGATN[NGlycan_2204.7724]STVLTLM	HIHLMAASQAGATNSTVLTLM	Q99062	>sp|Q99062|CSF3R_HUMAN ECD Granulocyte colony-stimulating factor receptor OS=Homo sapiens OX=9606 GN=CSF3R PE=1 SV=1	586	610	TRUE	4	1	HexNAc(4)Hex(5)NeuAc(2)	Complex_A
HIHLM[Oxidation]AASQAGATN[NGlycan_2204.7724]STVL	HIHLMAASQAGATNSTVL	Q99062	>sp|Q99062|CSF3R_HUMAN ECD Granulocyte colony-stimulating factor receptor OS=Homo sapiens OX=9606 GN=CSF3R PE=1 SV=1	586	610	TRUE	5	1	HexNAc(4)Hex(5)NeuAc(2)	Complex_A
HIHLMAASQAGATN[NGlycan_2204.7724]STVL	HIHLMAASQAGATNSTVL	Q99062	>sp|Q99062|CSF3R_HUMAN ECD Granulocyte colony-stimulating factor receptor OS=Homo sapiens OX=9606 GN=CSF3R PE=1 SV=1	586	610	TRUE	20	1	HexNAc(4)Hex(5)NeuAc(2)	Complex_A
GFVLHGLEPASLYHIHLM[Oxidation]AASQAGATN[NGlycan_2204.7724]STVLTLM[Oxidation]TLTPHHHHHH	GFVLHGLEPASLYHIHLMAASQAGATNSTVLTLMTLTPHHHHHH	Q99062	>sp|Q99062|CSF3R_HUMAN ECD Granulocyte colony-stimulating factor receptor OS=Homo sapiens OX=9606 GN=CSF3R PE=1 SV=1	586	610	TRUE	1	1	HexNAc(4)Hex(5)NeuAc(2)	Complex_A
HIHLMAASQAGATN[NGlycan_1930.6923]STVL	HIHLMAASQAGATNSTVL	Q99062	>sp|Q99062|CSF3R_HUMAN ECD Granulocyte colony-stimulating factor receptor OS=Homo sapiens OX=9606 GN=CSF3R PE=1 SV=1	586	610	TRUE	1	1	HexNAc(4)Hex(6)Fuc(1)	Complex_F
HIHLMAASQAGATN[NGlycan_2075.7298]STVL	HIHLMAASQAGATNSTVL	Q99062	>sp|Q99062|CSF3R_HUMAN ECD Granulocyte colony-stimulating factor receptor OS=Homo sapiens OX=9606 GN=CSF3R PE=1 SV=1	586	610	TRUE	3	1	HexNAc(4)Hex(6)NeuAc(1)	Complex_A
HIHLMAASQAGATN[NGlycan_2155.6962]STVLTLM[Oxidation]TLT	HIHLMAASQAGATNSTVLTLMTLT	Q99062	>sp|Q99062|CSF3R_HUMAN ECD Granulocyte colony-stimulating factor receptor OS=Homo sapiens OX=9606 GN=CSF3R PE=1 SV=1	586	610	TRUE	1	1	HexNAc(4)Hex(6)NeuAc(1)Phospho(1)	Complex_A
HIHLMAASQAGATN[NGlycan_2026.6536]STVLTLM	HIHLMAASQAGATNSTVLTLM	Q99062	>sp|Q99062|CSF3R_HUMAN ECD Granulocyte colony-stimulating factor receptor OS=Homo sapiens OX=9606 GN=CSF3R PE=1 SV=1	586	610	TRUE	4	1	HexNAc(4)Hex(7)Phospho(1)	Complex
HIHLMAASQAGATN[NGlycan_1501.5553]STVL	HIHLMAASQAGATNSTVL	Q99062	>sp|Q99062|CSF3R_HUMAN ECD Granulocyte colony-stimulating factor receptor OS=Homo sapiens OX=9606 GN=CSF3R PE=1 SV=1	586	610	TRUE	2	1	HexNAc(5)Hex(3)	Complex
HIHLM[Oxidation]AASQAGATN[NGlycan_1647.6132]STVL	HIHLMAASQAGATNSTVL	Q99062	>sp|Q99062|CSF3R_HUMAN ECD Granulocyte colony-stimulating factor receptor OS=Homo sapiens OX=9606 GN=CSF3R PE=1 SV=1	586	610	TRUE	2	1	HexNAc(5)Hex(3)Fuc(1)	Complex_F
MAASQAGATN[NGlycan_1647.6132]STVL	MAASQAGATNSTVL	Q99062	>sp|Q99062|CSF3R_HUMAN ECD Granulocyte colony-stimulating factor receptor OS=Homo sapiens OX=9606 GN=CSF3R PE=1 SV=1	586	610	TRUE	1	1	HexNAc(5)Hex(3)Fuc(1)	Complex_F
AASQAGATN[NGlycan_1647.6132]STVL	AASQAGATNSTVL	Q99062	>sp|Q99062|CSF3R_HUMAN ECD Granulocyte colony-stimulating factor receptor OS=Homo sapiens OX=9606 GN=CSF3R PE=1 SV=1	586	610	TRUE	1	1	HexNAc(5)Hex(3)Fuc(1)	Complex_F
HIHLMAASQAGATN[NGlycan_1938.7087]STVLTL	HIHLMAASQAGATNSTVLTL	Q99062	>sp|Q99062|CSF3R_HUMAN ECD Granulocyte colony-stimulating factor receptor OS=Homo sapiens OX=9606 GN=CSF3R PE=1 SV=1	586	610	TRUE	1	1	HexNAc(5)Hex(3)Fuc(1)NeuAc(1)	Complex_AF
HIHLMAASQAGATN[NGlycan_1809.6661]STVL	HIHLMAASQAGATNSTVL	Q99062	>sp|Q99062|CSF3R_HUMAN ECD Granulocyte colony-stimulating factor receptor OS=Homo sapiens OX=9606 GN=CSF3R PE=1 SV=1	586	610	TRUE	2	1	HexNAc(5)Hex(4)Fuc(1)	Complex_F
HIHLMAASQAGATN[NGlycan_2100.7615]STVLTLM	HIHLMAASQAGATNSTVLTLM	Q99062	>sp|Q99062|CSF3R_HUMAN ECD Granulocyte colony-stimulating factor receptor OS=Homo sapiens OX=9606 GN=CSF3R PE=1 SV=1	586	610	TRUE	2	1	HexNAc(5)Hex(4)Fuc(1)NeuAc(1)	Complex_AF
HIHLMAASQAGATN[NGlycan_2100.7615]STVLT	HIHLMAASQAGATNSTVLT	Q99062	>sp|Q99062|CSF3R_HUMAN ECD Granulocyte colony-stimulating factor receptor OS=Homo sapiens OX=9606 GN=CSF3R PE=1 SV=1	586	610	TRUE	1	1	HexNAc(5)Hex(4)Fuc(1)NeuAc(1)	Complex_AF
HIHLMAASQAGATN[NGlycan_2100.7615]STVL	HIHLMAASQAGATNSTVL	Q99062	>sp|Q99062|CSF3R_HUMAN ECD Granulocyte colony-stimulating factor receptor OS=Homo sapiens OX=9606 GN=CSF3R PE=1 SV=1	586	610	TRUE	1	1	HexNAc(5)Hex(4)Fuc(1)NeuAc(1)	Complex_AF
AASQAGATN[NGlycan_2100.7615]STVL	AASQAGATNSTVL	Q99062	>sp|Q99062|CSF3R_HUMAN ECD Granulocyte colony-stimulating factor receptor OS=Homo sapiens OX=9606 GN=CSF3R PE=1 SV=1	586	610	TRUE	1	1	HexNAc(5)Hex(4)Fuc(1)NeuAc(1)	Complex_AF
HIHLMAASQAGATN[NGlycan_2391.8569]STVLTLM	HIHLMAASQAGATNSTVLTLM	Q99062	>sp|Q99062|CSF3R_HUMAN ECD Granulocyte colony-stimulating factor receptor OS=Homo sapiens OX=9606 GN=CSF3R PE=1 SV=1	586	610	TRUE	3	1	HexNAc(5)Hex(4)Fuc(1)NeuAc(2)	Complex_AF
HIHLM[Oxidation]AASQAGATN[NGlycan_2391.8569]STVL	HIHLMAASQAGATNSTVL	Q99062	>sp|Q99062|CSF3R_HUMAN ECD Granulocyte colony-stimulating factor receptor OS=Homo sapiens OX=9606 GN=CSF3R PE=1 SV=1	586	610	TRUE	1	1	HexNAc(5)Hex(4)Fuc(1)NeuAc(2)	Complex_AF
HIHLM[Oxidation]AASQAGATN[NGlycan_1954.7036]STVL	HIHLMAASQAGATNSTVL	Q99062	>sp|Q99062|CSF3R_HUMAN ECD Granulocyte colony-stimulating factor receptor OS=Homo sapiens OX=9606 GN=CSF3R PE=1 SV=1	586	610	TRUE	2	1	HexNAc(5)Hex(4)NeuAc(1)	Complex_A
HIHLMAASQAGATN[NGlycan_2245.799]STVL	HIHLMAASQAGATNSTVL	Q99062	>sp|Q99062|CSF3R_HUMAN ECD Granulocyte colony-stimulating factor receptor OS=Homo sapiens OX=9606 GN=CSF3R PE=1 SV=1	586	610	TRUE	3	1	HexNAc(5)Hex(4)NeuAc(2)	Complex_A
HIHLMAASQAGATN[NGlycan_1825.661]STVLTLM	HIHLMAASQAGATNSTVLTLM	Q99062	>sp|Q99062|CSF3R_HUMAN ECD Granulocyte colony-stimulating factor receptor OS=Homo sapiens OX=9606 GN=CSF3R PE=1 SV=1	586	610	TRUE	2	1	HexNAc(5)Hex(5)	Complex
HIHLMAASQAGATN[NGlycan_1825.661]STVL	HIHLMAASQAGATNSTVL	Q99062	>sp|Q99062|CSF3R_HUMAN ECD Granulocyte colony-stimulating factor receptor OS=Homo sapiens OX=9606 GN=CSF3R PE=1 SV=1	586	610	TRUE	3	1	HexNAc(5)Hex(5)	Complex
GFVLHGLEPASLYHIHLMAASQAGATN[NGlycan_1825.661]STVLTLMTLTPHHHHH	GFVLHGLEPASLYHIHLMAASQAGATNSTVLTLMTLTPHHHHH	Q99062	>sp|Q99062|CSF3R_HUMAN ECD Granulocyte colony-stimulating factor receptor OS=Homo sapiens OX=9606 GN=CSF3R PE=1 SV=1	586	610	TRUE	1	1	HexNAc(5)Hex(5)	Complex
HIHLMAASQAGATN[NGlycan_1971.7189]STVLTLM	HIHLMAASQAGATNSTVLTLM	Q99062	>sp|Q99062|CSF3R_HUMAN ECD Granulocyte colony-stimulating factor receptor OS=Homo sapiens OX=9606 GN=CSF3R PE=1 SV=1	586	610	TRUE	2	1	HexNAc(5)Hex(5)Fuc(1)	Complex_F
HIHLM[Oxidation]AASQAGATN[NGlycan_1971.7189]STVL	HIHLMAASQAGATNSTVL	Q99062	>sp|Q99062|CSF3R_HUMAN ECD Granulocyte colony-stimulating factor receptor OS=Homo sapiens OX=9606 GN=CSF3R PE=1 SV=1	586	610	TRUE	3	1	HexNAc(5)Hex(5)Fuc(1)	Complex_F
HIHLMAASQAGATN[NGlycan_1971.7189]STVL	HIHLMAASQAGATNSTVL	Q99062	>sp|Q99062|CSF3R_HUMAN ECD Granulocyte colony-stimulating factor receptor OS=Homo sapiens OX=9606 GN=CSF3R PE=1 SV=1	586	610	TRUE	15	1	HexNAc(5)Hex(5)Fuc(1)	Complex_F
AASQAGATN[NGlycan_1971.7189]STVL	AASQAGATNSTVL	Q99062	>sp|Q99062|CSF3R_HUMAN ECD Granulocyte colony-stimulating factor receptor OS=Homo sapiens OX=9606 GN=CSF3R PE=1 SV=1	586	610	TRUE	1	1	HexNAc(5)Hex(5)Fuc(1)	Complex_F
HIHLMAASQAGATN[NGlycan_2262.8143]STVLTLM	HIHLMAASQAGATNSTVLTLM	Q99062	>sp|Q99062|CSF3R_HUMAN ECD Granulocyte colony-stimulating factor receptor OS=Homo sapiens OX=9606 GN=CSF3R PE=1 SV=1	586	610	TRUE	2	1	HexNAc(5)Hex(5)Fuc(1)NeuAc(1)	Complex_AF
HIHLM[Oxidation]AASQAGATN[NGlycan_2262.8143]STVL	HIHLMAASQAGATNSTVL	Q99062	>sp|Q99062|CSF3R_HUMAN ECD Granulocyte colony-stimulating factor receptor OS=Homo sapiens OX=9606 GN=CSF3R PE=1 SV=1	586	610	TRUE	1	1	HexNAc(5)Hex(5)Fuc(1)NeuAc(1)	Complex_AF
HIHLMAASQAGATN[NGlycan_2262.8143]STVL	HIHLMAASQAGATNSTVL	Q99062	>sp|Q99062|CSF3R_HUMAN ECD Granulocyte colony-stimulating factor receptor OS=Homo sapiens OX=9606 GN=CSF3R PE=1 SV=1	586	610	TRUE	15	1	HexNAc(5)Hex(5)Fuc(1)NeuAc(1)	Complex_AF
HIHLMAASQAGATN[NGlycan_2116.7564]STVLTLM	HIHLMAASQAGATNSTVLTLM	Q99062	>sp|Q99062|CSF3R_HUMAN ECD Granulocyte colony-stimulating factor receptor OS=Homo sapiens OX=9606 GN=CSF3R PE=1 SV=1	586	610	TRUE	7	1	HexNAc(5)Hex(5)NeuAc(1)	Complex_A
HIHLMAASQAGATN[NGlycan_2116.7564]STVL	HIHLMAASQAGATNSTVL	Q99062	>sp|Q99062|CSF3R_HUMAN ECD Granulocyte colony-stimulating factor receptor OS=Homo sapiens OX=9606 GN=CSF3R PE=1 SV=1	586	610	TRUE	8	1	HexNAc(5)Hex(5)NeuAc(1)	Complex_A
GFVLHGLEPASLYHIHLMAASQAGATN[NGlycan_2116.7564]STVLTLMTLTPHHHHHH	GFVLHGLEPASLYHIHLMAASQAGATNSTVLTLMTLTPHHHHHH	Q99062	>sp|Q99062|CSF3R_HUMAN ECD Granulocyte colony-stimulating factor receptor OS=Homo sapiens OX=9606 GN=CSF3R PE=1 SV=1	586	610	TRUE	2	1	HexNAc(5)Hex(5)NeuAc(1)	Complex_A
HIHLMAASQAGATN[NGlycan_2407.8518]STVL	HIHLMAASQAGATNSTVL	Q99062	>sp|Q99062|CSF3R_HUMAN ECD Granulocyte colony-stimulating factor receptor OS=Homo sapiens OX=9606 GN=CSF3R PE=1 SV=1	586	610	TRUE	5	1	HexNAc(5)Hex(5)NeuAc(2)	Complex_A
HIHLMAASQAGATN[NGlycan_1987.7138]STVL	HIHLMAASQAGATNSTVL	Q99062	>sp|Q99062|CSF3R_HUMAN ECD Granulocyte colony-stimulating factor receptor OS=Homo sapiens OX=9606 GN=CSF3R PE=1 SV=1	586	610	TRUE	2	1	HexNAc(5)Hex(6)	Complex
HIHLMAASQAGATN[NGlycan_1987.7138]	HIHLMAASQAGATN	Q99062	>sp|Q99062|CSF3R_HUMAN ECD Granulocyte colony-stimulating factor receptor OS=Homo sapiens OX=9606 GN=CSF3R PE=1 SV=1	586	610	TRUE	1	1	HexNAc(5)Hex(6)	Complex
YHIHLMAASQAGATN[NGlycan_2133.7717]STVL	YHIHLMAASQAGATNSTVL	Q99062	>sp|Q99062|CSF3R_HUMAN ECD Granulocyte colony-stimulating factor receptor OS=Homo sapiens OX=9606 GN=CSF3R PE=1 SV=1	586	610	TRUE	1	1	HexNAc(5)Hex(6)Fuc(1)	Complex_F
HIHLMAASQAGATN[NGlycan_2133.7717]STVLTLM	HIHLMAASQAGATNSTVLTLM	Q99062	>sp|Q99062|CSF3R_HUMAN ECD Granulocyte colony-stimulating factor receptor OS=Homo sapiens OX=9606 GN=CSF3R PE=1 SV=1	586	610	TRUE	9	1	HexNAc(5)Hex(6)Fuc(1)	Complex_F
HIHLM[Oxidation]AASQAGATN[NGlycan_2133.7717]STVL	HIHLMAASQAGATNSTVL	Q99062	>sp|Q99062|CSF3R_HUMAN ECD Granulocyte colony-stimulating factor receptor OS=Homo sapiens OX=9606 GN=CSF3R PE=1 SV=1	586	610	TRUE	20	1	HexNAc(5)Hex(6)Fuc(1)	Complex_F
HIHLMAASQAGATN[NGlycan_2133.7717]STVL	HIHLMAASQAGATNSTVL	Q99062	>sp|Q99062|CSF3R_HUMAN ECD Granulocyte colony-stimulating factor receptor OS=Homo sapiens OX=9606 GN=CSF3R PE=1 SV=1	586	610	TRUE	42	1	HexNAc(5)Hex(6)Fuc(1)	Complex_F
HIHLMAASQAGATN[NGlycan_2133.7717]	HIHLMAASQAGATN	Q99062	>sp|Q99062|CSF3R_HUMAN ECD Granulocyte colony-stimulating factor receptor OS=Homo sapiens OX=9606 GN=CSF3R PE=1 SV=1	586	610	TRUE	1	1	HexNAc(5)Hex(6)Fuc(1)	Complex_F
AASQAGATN[NGlycan_2133.7717]STVL	AASQAGATNSTVL	Q99062	>sp|Q99062|CSF3R_HUMAN ECD Granulocyte colony-stimulating factor receptor OS=Homo sapiens OX=9606 GN=CSF3R PE=1 SV=1	586	610	TRUE	2	1	HexNAc(5)Hex(6)Fuc(1)	Complex_F
HIHLM[Oxidation]AASQAGATN[NGlycan_2424.8671]STVLTLM	HIHLMAASQAGATNSTVLTLM	Q99062	>sp|Q99062|CSF3R_HUMAN ECD Granulocyte colony-stimulating factor receptor OS=Homo sapiens OX=9606 GN=CSF3R PE=1 SV=1	586	610	TRUE	4	1	HexNAc(5)Hex(6)Fuc(1)NeuAc(1)	Complex_AF
HIHLMAASQAGATN[NGlycan_2424.8671]STVLTLM	HIHLMAASQAGATNSTVLTLM	Q99062	>sp|Q99062|CSF3R_HUMAN ECD Granulocyte colony-stimulating factor receptor OS=Homo sapiens OX=9606 GN=CSF3R PE=1 SV=1	586	610	TRUE	10	1	HexNAc(5)Hex(6)Fuc(1)NeuAc(1)	Complex_AF
HIHLMAASQAGATN[NGlycan_2424.8671]STVLTL	HIHLMAASQAGATNSTVLTL	Q99062	>sp|Q99062|CSF3R_HUMAN ECD Granulocyte colony-stimulating factor receptor OS=Homo sapiens OX=9606 GN=CSF3R PE=1 SV=1	586	610	TRUE	8	1	HexNAc(5)Hex(6)Fuc(1)NeuAc(1)	Complex_AF
HIHLM[Oxidation]AASQAGATN[NGlycan_2424.8671]STVL	HIHLMAASQAGATNSTVL	Q99062	>sp|Q99062|CSF3R_HUMAN ECD Granulocyte colony-stimulating factor receptor OS=Homo sapiens OX=9606 GN=CSF3R PE=1 SV=1	586	610	TRUE	15	1	HexNAc(5)Hex(6)Fuc(1)NeuAc(1)	Complex_AF
HIHLMAASQAGATN[NGlycan_2424.8671]STVL	HIHLMAASQAGATNSTVL	Q99062	>sp|Q99062|CSF3R_HUMAN ECD Granulocyte colony-stimulating factor receptor OS=Homo sapiens OX=9606 GN=CSF3R PE=1 SV=1	586	610	TRUE	47	1	HexNAc(5)Hex(6)Fuc(1)NeuAc(1)	Complex_AF
HIHLMAASQAGATN[NGlycan_2424.8671]ST	HIHLMAASQAGATNST	Q99062	>sp|Q99062|CSF3R_HUMAN ECD Granulocyte colony-stimulating factor receptor OS=Homo sapiens OX=9606 GN=CSF3R PE=1 SV=1	586	610	TRUE	2	1	HexNAc(5)Hex(6)Fuc(1)NeuAc(1)	Complex_AF
AASQAGATN[NGlycan_2424.8671]STVL	AASQAGATNSTVL	Q99062	>sp|Q99062|CSF3R_HUMAN ECD Granulocyte colony-stimulating factor receptor OS=Homo sapiens OX=9606 GN=CSF3R PE=1 SV=1	586	610	TRUE	7	1	HexNAc(5)Hex(6)Fuc(1)NeuAc(1)	Complex_AF
GFVLHGLEPASLYHIHLMAASQAGATN[NGlycan_2424.8671]STVLTLM[Oxidation]TLTPHHHHHH	GFVLHGLEPASLYHIHLMAASQAGATNSTVLTLMTLTPHHHHHH	Q99062	>sp|Q99062|CSF3R_HUMAN ECD Granulocyte colony-stimulating factor receptor OS=Homo sapiens OX=9606 GN=CSF3R PE=1 SV=1	586	610	TRUE	2	1	HexNAc(5)Hex(6)Fuc(1)NeuAc(1)	Complex_AF
YHIHLMAASQAGATN[NGlycan_2715.9625]STVL	YHIHLMAASQAGATNSTVL	Q99062	>sp|Q99062|CSF3R_HUMAN ECD Granulocyte colony-stimulating factor receptor OS=Homo sapiens OX=9606 GN=CSF3R PE=1 SV=1	586	610	TRUE	2	1	HexNAc(5)Hex(6)Fuc(1)NeuAc(2)	Complex_AF
HIHLMAASQAGATN[NGlycan_2715.9625]STVLTLM	HIHLMAASQAGATNSTVLTLM	Q99062	>sp|Q99062|CSF3R_HUMAN ECD Granulocyte colony-stimulating factor receptor OS=Homo sapiens OX=9606 GN=CSF3R PE=1 SV=1	586	610	TRUE	13	1	HexNAc(5)Hex(6)Fuc(1)NeuAc(2)	Complex_AF
HIHLMAASQAGATN[NGlycan_2715.9625]STVLTL	HIHLMAASQAGATNSTVLTL	Q99062	>sp|Q99062|CSF3R_HUMAN ECD Granulocyte colony-stimulating factor receptor OS=Homo sapiens OX=9606 GN=CSF3R PE=1 SV=1	586	610	TRUE	3	1	HexNAc(5)Hex(6)Fuc(1)NeuAc(2)	Complex_AF
HIHLM[Oxidation]AASQAGATN[NGlycan_2715.9625]STVL	HIHLMAASQAGATNSTVL	Q99062	>sp|Q99062|CSF3R_HUMAN ECD Granulocyte colony-stimulating factor receptor OS=Homo sapiens OX=9606 GN=CSF3R PE=1 SV=1	586	610	TRUE	22	1	HexNAc(5)Hex(6)Fuc(1)NeuAc(2)	Complex_AF
HIHLMAASQAGATN[NGlycan_2715.9625]STVL	HIHLMAASQAGATNSTVL	Q99062	>sp|Q99062|CSF3R_HUMAN ECD Granulocyte colony-stimulating factor receptor OS=Homo sapiens OX=9606 GN=CSF3R PE=1 SV=1	586	610	TRUE	47	1	HexNAc(5)Hex(6)Fuc(1)NeuAc(2)	Complex_AF
AASQAGATN[NGlycan_2715.9625]STVL	AASQAGATNSTVL	Q99062	>sp|Q99062|CSF3R_HUMAN ECD Granulocyte colony-stimulating factor receptor OS=Homo sapiens OX=9606 GN=CSF3R PE=1 SV=1	586	610	TRUE	2	1	HexNAc(5)Hex(6)Fuc(1)NeuAc(2)	Complex_AF
GFVLHGLEPASLYHIHLMAASQAGATN[NGlycan_2715.9625]STVLTLMTLTPHHHHH	GFVLHGLEPASLYHIHLMAASQAGATNSTVLTLMTLTPHHHHH	Q99062	>sp|Q99062|CSF3R_HUMAN ECD Granulocyte colony-stimulating factor receptor OS=Homo sapiens OX=9606 GN=CSF3R PE=1 SV=1	586	610	TRUE	2	1	HexNAc(5)Hex(6)Fuc(1)NeuAc(2)	Complex_AF
HIHLMAASQAGATN[NGlycan_3007.058]STVLTLM	HIHLMAASQAGATNSTVLTLM	Q99062	>sp|Q99062|CSF3R_HUMAN ECD Granulocyte colony-stimulating factor receptor OS=Homo sapiens OX=9606 GN=CSF3R PE=1 SV=1	586	610	TRUE	4	1	HexNAc(5)Hex(6)Fuc(1)NeuAc(3)	Complex_AF
HIHLMAASQAGATN[NGlycan_3007.058]STVLTL	HIHLMAASQAGATNSTVLTL	Q99062	>sp|Q99062|CSF3R_HUMAN ECD Granulocyte colony-stimulating factor receptor OS=Homo sapiens OX=9606 GN=CSF3R PE=1 SV=1	586	610	TRUE	1	1	HexNAc(5)Hex(6)Fuc(1)NeuAc(3)	Complex_AF
HIHLM[Oxidation]AASQAGATN[NGlycan_3007.058]STVL	HIHLMAASQAGATNSTVL	Q99062	>sp|Q99062|CSF3R_HUMAN ECD Granulocyte colony-stimulating factor receptor OS=Homo sapiens OX=9606 GN=CSF3R PE=1 SV=1	586	610	TRUE	5	1	HexNAc(5)Hex(6)Fuc(1)NeuAc(3)	Complex_AF
HIHLMAASQAGATN[NGlycan_3007.058]STVL	HIHLMAASQAGATNSTVL	Q99062	>sp|Q99062|CSF3R_HUMAN ECD Granulocyte colony-stimulating factor receptor OS=Homo sapiens OX=9606 GN=CSF3R PE=1 SV=1	586	610	TRUE	25	1	HexNAc(5)Hex(6)Fuc(1)NeuAc(3)	Complex_AF
HIHLMAASQAGATN[NGlycan_2278.8092]STVLTLMT	HIHLMAASQAGATNSTVLTLMT	Q99062	>sp|Q99062|CSF3R_HUMAN ECD Granulocyte colony-stimulating factor receptor OS=Homo sapiens OX=9606 GN=CSF3R PE=1 SV=1	586	610	TRUE	1	1	HexNAc(5)Hex(6)NeuAc(1)	Complex_A
HIHLMAASQAGATN[NGlycan_2278.8092]STVLTLM	HIHLMAASQAGATNSTVLTLM	Q99062	>sp|Q99062|CSF3R_HUMAN ECD Granulocyte colony-stimulating factor receptor OS=Homo sapiens OX=9606 GN=CSF3R PE=1 SV=1	586	610	TRUE	1	1	HexNAc(5)Hex(6)NeuAc(1)	Complex_A
HIHLM[Oxidation]AASQAGATN[NGlycan_2278.8092]STVL	HIHLMAASQAGATNSTVL	Q99062	>sp|Q99062|CSF3R_HUMAN ECD Granulocyte colony-stimulating factor receptor OS=Homo sapiens OX=9606 GN=CSF3R PE=1 SV=1	586	610	TRUE	2	1	HexNAc(5)Hex(6)NeuAc(1)	Complex_A
HIHLMAASQAGATN[NGlycan_2278.8092]STVL	HIHLMAASQAGATNSTVL	Q99062	>sp|Q99062|CSF3R_HUMAN ECD Granulocyte colony-stimulating factor receptor OS=Homo sapiens OX=9606 GN=CSF3R PE=1 SV=1	586	610	TRUE	19	1	HexNAc(5)Hex(6)NeuAc(1)	Complex_A
HIHLMAASQAGATN[NGlycan_2569.9046]STVLTLM	HIHLMAASQAGATNSTVLTLM	Q99062	>sp|Q99062|CSF3R_HUMAN ECD Granulocyte colony-stimulating factor receptor OS=Homo sapiens OX=9606 GN=CSF3R PE=1 SV=1	586	610	TRUE	1	1	HexNAc(5)Hex(6)NeuAc(2)	Complex_A
HIHLM[Oxidation]AASQAGATN[NGlycan_2569.9046]STVL	HIHLMAASQAGATNSTVL	Q99062	>sp|Q99062|CSF3R_HUMAN ECD Granulocyte colony-stimulating factor receptor OS=Homo sapiens OX=9606 GN=CSF3R PE=1 SV=1	586	610	TRUE	3	1	HexNAc(5)Hex(6)NeuAc(2)	Complex_A
HIHLMAASQAGATN[NGlycan_2569.9046]STVL	HIHLMAASQAGATNSTVL	Q99062	>sp|Q99062|CSF3R_HUMAN ECD Granulocyte colony-stimulating factor receptor OS=Homo sapiens OX=9606 GN=CSF3R PE=1 SV=1	586	610	TRUE	15	1	HexNAc(5)Hex(6)NeuAc(2)	Complex_A
HIHLMAASQAGATN[NGlycan_2861.0001]STVL	HIHLMAASQAGATNSTVL	Q99062	>sp|Q99062|CSF3R_HUMAN ECD Granulocyte colony-stimulating factor receptor OS=Homo sapiens OX=9606 GN=CSF3R PE=1 SV=1	586	610	TRUE	5	1	HexNAc(5)Hex(6)NeuAc(3)	Complex_A
HIHLMAASQAGATN[NGlycan_1704.6347]STVLTLM	HIHLMAASQAGATNSTVLTLM	Q99062	>sp|Q99062|CSF3R_HUMAN ECD Granulocyte colony-stimulating factor receptor OS=Homo sapiens OX=9606 GN=CSF3R PE=1 SV=1	586	610	TRUE	1	1	HexNAc(6)Hex(3)	Complex
HIHLMAASQAGATN[NGlycan_2141.788]STVLTLMTLTPHHH	HIHLMAASQAGATNSTVLTLMTLTPHHH	Q99062	>sp|Q99062|CSF3R_HUMAN ECD Granulocyte colony-stimulating factor receptor OS=Homo sapiens OX=9606 GN=CSF3R PE=1 SV=1	586	610	TRUE	10	1	HexNAc(6)Hex(3)Fuc(1)NeuAc(1)	Complex_AF
HIHLMAASQAGATN[NGlycan_2141.788]STVLTL	HIHLMAASQAGATNSTVLTL	Q99062	>sp|Q99062|CSF3R_HUMAN ECD Granulocyte colony-stimulating factor receptor OS=Homo sapiens OX=9606 GN=CSF3R PE=1 SV=1	586	610	TRUE	1	1	HexNAc(6)Hex(3)Fuc(1)NeuAc(1)	Complex_AF
GFVLHGLEPASLYHIHLMAASQAGATN[NGlycan_2141.788]STVLTLMTLTPHHHHHH	GFVLHGLEPASLYHIHLMAASQAGATNSTVLTLMTLTPHHHHHH	Q99062	>sp|Q99062|CSF3R_HUMAN ECD Granulocyte colony-stimulating factor receptor OS=Homo sapiens OX=9606 GN=CSF3R PE=1 SV=1	586	610	TRUE	2	1	HexNAc(6)Hex(3)Fuc(1)NeuAc(1)	Complex_AF
HIHLMAASQAGATN[NGlycan_2432.8834]	HIHLMAASQAGATN	Q99062	>sp|Q99062|CSF3R_HUMAN ECD Granulocyte colony-stimulating factor receptor OS=Homo sapiens OX=9606 GN=CSF3R PE=1 SV=1	586	610	TRUE	1	1	HexNAc(6)Hex(3)Fuc(1)NeuAc(2)	Complex_AF
GFVLHGLEPASLYHIHLMAASQAGATN[NGlycan_2432.8834]STVLTLMTLTPHHHHHH	GFVLHGLEPASLYHIHLMAASQAGATNSTVLTLMTLTPHHHHHH	Q99062	>sp|Q99062|CSF3R_HUMAN ECD Granulocyte colony-stimulating factor receptor OS=Homo sapiens OX=9606 GN=CSF3R PE=1 SV=1	586	610	TRUE	3	1	HexNAc(6)Hex(3)Fuc(1)NeuAc(2)	Complex_AF
GFVLHGLEPASLYHIHLM[Oxidation]AASQAGATN[NGlycan_1866.6875]STVLTLM[Oxidation]TLTPHHHHH	GFVLHGLEPASLYHIHLMAASQAGATNSTVLTLMTLTPHHHHH	Q99062	>sp|Q99062|CSF3R_HUMAN ECD Granulocyte colony-stimulating factor receptor OS=Homo sapiens OX=9606 GN=CSF3R PE=1 SV=1	586	610	TRUE	3	1	HexNAc(6)Hex(4)	Complex
GFVLHGLEPASLYHIHLMAASQAGATN[NGlycan_1866.6875]STVLTLM[Oxidation]TLTPHHHHH	GFVLHGLEPASLYHIHLMAASQAGATNSTVLTLMTLTPHHHHH	Q99062	>sp|Q99062|CSF3R_HUMAN ECD Granulocyte colony-stimulating factor receptor OS=Homo sapiens OX=9606 GN=CSF3R PE=1 SV=1	586	610	TRUE	1	1	HexNAc(6)Hex(4)	Complex
GFVLHGLEPASLYHIHLMAASQAGATN[NGlycan_1866.6875]STVLTLMTLTPHHHHH	GFVLHGLEPASLYHIHLMAASQAGATNSTVLTLMTLTPHHHHH	Q99062	>sp|Q99062|CSF3R_HUMAN ECD Granulocyte colony-stimulating factor receptor OS=Homo sapiens OX=9606 GN=CSF3R PE=1 SV=1	586	610	TRUE	5	1	HexNAc(6)Hex(4)	Complex
HIHLMAASQAGATN[NGlycan_2012.7454]STVL	HIHLMAASQAGATNSTVL	Q99062	>sp|Q99062|CSF3R_HUMAN ECD Granulocyte colony-stimulating factor receptor OS=Homo sapiens OX=9606 GN=CSF3R PE=1 SV=1	586	610	TRUE	2	1	HexNAc(6)Hex(4)Fuc(1)	Complex_F
HIHLMAASQAGATN[NGlycan_2157.7829]STVLTLM	HIHLMAASQAGATNSTVLTLM	Q99062	>sp|Q99062|CSF3R_HUMAN ECD Granulocyte colony-stimulating factor receptor OS=Homo sapiens OX=9606 GN=CSF3R PE=1 SV=1	586	610	TRUE	1	1	HexNAc(6)Hex(4)NeuAc(1)	Complex_A
HIHLM[Oxidation]AASQAGATN[NGlycan_2174.7983]STVL	HIHLMAASQAGATNSTVL	Q99062	>sp|Q99062|CSF3R_HUMAN ECD Granulocyte colony-stimulating factor receptor OS=Homo sapiens OX=9606 GN=CSF3R PE=1 SV=1	586	610	TRUE	2	1	HexNAc(6)Hex(5)Fuc(1)	Complex_F
HIHLMAASQAGATN[NGlycan_2465.8937]STVLTLM	HIHLMAASQAGATNSTVLTLM	Q99062	>sp|Q99062|CSF3R_HUMAN ECD Granulocyte colony-stimulating factor receptor OS=Homo sapiens OX=9606 GN=CSF3R PE=1 SV=1	586	610	TRUE	5	1	HexNAc(6)Hex(5)Fuc(1)NeuAc(1)	Complex_AF
HIHLM[Oxidation]AASQAGATN[NGlycan_2465.8937]STVL	HIHLMAASQAGATNSTVL	Q99062	>sp|Q99062|CSF3R_HUMAN ECD Granulocyte colony-stimulating factor receptor OS=Homo sapiens OX=9606 GN=CSF3R PE=1 SV=1	586	610	TRUE	3	1	HexNAc(6)Hex(5)Fuc(1)NeuAc(1)	Complex_AF
HIHLMAASQAGATN[NGlycan_2465.8937]STVL	HIHLMAASQAGATNSTVL	Q99062	>sp|Q99062|CSF3R_HUMAN ECD Granulocyte colony-stimulating factor receptor OS=Homo sapiens OX=9606 GN=CSF3R PE=1 SV=1	586	610	TRUE	9	1	HexNAc(6)Hex(5)Fuc(1)NeuAc(1)	Complex_AF
HIHLMAASQAGATN[NGlycan_2756.9891]STVL	HIHLMAASQAGATNSTVL	Q99062	>sp|Q99062|CSF3R_HUMAN ECD Granulocyte colony-stimulating factor receptor OS=Homo sapiens OX=9606 GN=CSF3R PE=1 SV=1	586	610	TRUE	4	1	HexNAc(6)Hex(5)Fuc(1)NeuAc(2)	Complex_AF
HIHLM[Oxidation]AASQAGATN[NGlycan_3048.0845]STVL	HIHLMAASQAGATNSTVL	Q99062	>sp|Q99062|CSF3R_HUMAN ECD Granulocyte colony-stimulating factor receptor OS=Homo sapiens OX=9606 GN=CSF3R PE=1 SV=1	586	610	TRUE	1	1	HexNAc(6)Hex(5)Fuc(1)NeuAc(3)	Complex_AF
HIHLMAASQAGATN[NGlycan_2190.7932]STVL	HIHLMAASQAGATNSTVL	Q99062	>sp|Q99062|CSF3R_HUMAN ECD Granulocyte colony-stimulating factor receptor OS=Homo sapiens OX=9606 GN=CSF3R PE=1 SV=1	586	610	TRUE	2	1	HexNAc(6)Hex(6)	Complex
HIHLMAASQAGATN[NGlycan_2336.8511]STVLTLM	HIHLMAASQAGATNSTVLTLM	Q99062	>sp|Q99062|CSF3R_HUMAN ECD Granulocyte colony-stimulating factor receptor OS=Homo sapiens OX=9606 GN=CSF3R PE=1 SV=1	586	610	TRUE	1	1	HexNAc(6)Hex(6)Fuc(1)	Complex_F
HIHLM[Oxidation]AASQAGATN[NGlycan_2336.8511]STVL	HIHLMAASQAGATNSTVL	Q99062	>sp|Q99062|CSF3R_HUMAN ECD Granulocyte colony-stimulating factor receptor OS=Homo sapiens OX=9606 GN=CSF3R PE=1 SV=1	586	610	TRUE	2	1	HexNAc(6)Hex(6)Fuc(1)	Complex_F
HIHLMAASQAGATN[NGlycan_2336.8511]STVL	HIHLMAASQAGATNSTVL	Q99062	>sp|Q99062|CSF3R_HUMAN ECD Granulocyte colony-stimulating factor receptor OS=Homo sapiens OX=9606 GN=CSF3R PE=1 SV=1	586	610	TRUE	8	1	HexNAc(6)Hex(6)Fuc(1)	Complex_F
HIHLMAASQAGATN[NGlycan_2627.9465]STVLTLM	HIHLMAASQAGATNSTVLTLM	Q99062	>sp|Q99062|CSF3R_HUMAN ECD Granulocyte colony-stimulating factor receptor OS=Homo sapiens OX=9606 GN=CSF3R PE=1 SV=1	586	610	TRUE	4	1	HexNAc(6)Hex(6)Fuc(1)NeuAc(1)	Complex_AF
HIHLM[Oxidation]AASQAGATN[NGlycan_2627.9465]STVL	HIHLMAASQAGATNSTVL	Q99062	>sp|Q99062|CSF3R_HUMAN ECD Granulocyte colony-stimulating factor receptor OS=Homo sapiens OX=9606 GN=CSF3R PE=1 SV=1	586	610	TRUE	4	1	HexNAc(6)Hex(6)Fuc(1)NeuAc(1)	Complex_AF
HIHLMAASQAGATN[NGlycan_2627.9465]STVL	HIHLMAASQAGATNSTVL	Q99062	>sp|Q99062|CSF3R_HUMAN ECD Granulocyte colony-stimulating factor receptor OS=Homo sapiens OX=9606 GN=CSF3R PE=1 SV=1	586	610	TRUE	13	1	HexNAc(6)Hex(6)Fuc(1)NeuAc(1)	Complex_AF
HIHLM[Oxidation]AASQAGATN[NGlycan_2919.0419]STVL	HIHLMAASQAGATNSTVL	Q99062	>sp|Q99062|CSF3R_HUMAN ECD Granulocyte colony-stimulating factor receptor OS=Homo sapiens OX=9606 GN=CSF3R PE=1 SV=1	586	610	TRUE	1	1	HexNAc(6)Hex(6)Fuc(1)NeuAc(2)	Complex_AF
HIHLMAASQAGATN[NGlycan_2919.0419]STVL	HIHLMAASQAGATNSTVL	Q99062	>sp|Q99062|CSF3R_HUMAN ECD Granulocyte colony-stimulating factor receptor OS=Homo sapiens OX=9606 GN=CSF3R PE=1 SV=1	586	610	TRUE	7	1	HexNAc(6)Hex(6)Fuc(1)NeuAc(2)	Complex_AF
HIHLMAASQAGATN[NGlycan_3210.1373]STVL	HIHLMAASQAGATNSTVL	Q99062	>sp|Q99062|CSF3R_HUMAN ECD Granulocyte colony-stimulating factor receptor OS=Homo sapiens OX=9606 GN=CSF3R PE=1 SV=1	586	610	TRUE	1	1	HexNAc(6)Hex(6)Fuc(1)NeuAc(3)	Complex_AF
HIHLMAASQAGATN[NGlycan_3210.1373]STV	HIHLMAASQAGATNSTV	Q99062	>sp|Q99062|CSF3R_HUMAN ECD Granulocyte colony-stimulating factor receptor OS=Homo sapiens OX=9606 GN=CSF3R PE=1 SV=1	586	610	TRUE	1	1	HexNAc(6)Hex(6)Fuc(1)NeuAc(3)	Complex_AF
HIHLMAASQAGATN[NGlycan_2481.8886]STVL	HIHLMAASQAGATNSTVL	Q99062	>sp|Q99062|CSF3R_HUMAN ECD Granulocyte colony-stimulating factor receptor OS=Homo sapiens OX=9606 GN=CSF3R PE=1 SV=1	586	610	TRUE	4	1	HexNAc(6)Hex(6)NeuAc(1)	Complex_A
HIHLMAASQAGATN[NGlycan_2772.984]STVL	HIHLMAASQAGATNSTVL	Q99062	>sp|Q99062|CSF3R_HUMAN ECD Granulocyte colony-stimulating factor receptor OS=Homo sapiens OX=9606 GN=CSF3R PE=1 SV=1	586	610	TRUE	1	1	HexNAc(6)Hex(6)NeuAc(2)	Complex_A
HIHLMAASQAGATN[NGlycan_2772.984]	HIHLMAASQAGATN	Q99062	>sp|Q99062|CSF3R_HUMAN ECD Granulocyte colony-stimulating factor receptor OS=Homo sapiens OX=9606 GN=CSF3R PE=1 SV=1	586	610	TRUE	1	1	HexNAc(6)Hex(6)NeuAc(2)	Complex_A
GFVLHGLEPASLYHIHLMAASQAGATN[NGlycan_2772.984]STVLTLMTLTPHHHHH	GFVLHGLEPASLYHIHLMAASQAGATNSTVLTLMTLTPHHHHH	Q99062	>sp|Q99062|CSF3R_HUMAN ECD Granulocyte colony-stimulating factor receptor OS=Homo sapiens OX=9606 GN=CSF3R PE=1 SV=1	586	610	TRUE	1	1	HexNAc(6)Hex(6)NeuAc(2)	Complex_A
HIHLMAASQAGATN[NGlycan_2352.846]STVLTLM	HIHLMAASQAGATNSTVLTLM	Q99062	>sp|Q99062|CSF3R_HUMAN ECD Granulocyte colony-stimulating factor receptor OS=Homo sapiens OX=9606 GN=CSF3R PE=1 SV=1	586	610	TRUE	1	1	HexNAc(6)Hex(7)	Complex
HIHLMAASQAGATN[NGlycan_2498.9039]STVLTLMTLTPHHHH	HIHLMAASQAGATNSTVLTLMTLTPHHHH	Q99062	>sp|Q99062|CSF3R_HUMAN ECD Granulocyte colony-stimulating factor receptor OS=Homo sapiens OX=9606 GN=CSF3R PE=1 SV=1	586	610	TRUE	1	1	HexNAc(6)Hex(7)Fuc(1)	Complex_F
HIHLMAASQAGATN[NGlycan_2498.9039]STVLTLM	HIHLMAASQAGATNSTVLTLM	Q99062	>sp|Q99062|CSF3R_HUMAN ECD Granulocyte colony-stimulating factor receptor OS=Homo sapiens OX=9606 GN=CSF3R PE=1 SV=1	586	610	TRUE	1	1	HexNAc(6)Hex(7)Fuc(1)	Complex_F
HIHLM[Oxidation]AASQAGATN[NGlycan_2498.9039]STVL	HIHLMAASQAGATNSTVL	Q99062	>sp|Q99062|CSF3R_HUMAN ECD Granulocyte colony-stimulating factor receptor OS=Homo sapiens OX=9606 GN=CSF3R PE=1 SV=1	586	610	TRUE	20	1	HexNAc(6)Hex(7)Fuc(1)	Complex_F
HIHLMAASQAGATN[NGlycan_2498.9039]STVL	HIHLMAASQAGATNSTVL	Q99062	>sp|Q99062|CSF3R_HUMAN ECD Granulocyte colony-stimulating factor receptor OS=Homo sapiens OX=9606 GN=CSF3R PE=1 SV=1	586	610	TRUE	10	1	HexNAc(6)Hex(7)Fuc(1)	Complex_F
HIHLMAASQAGATN[NGlycan_2498.9039]	HIHLMAASQAGATN	Q99062	>sp|Q99062|CSF3R_HUMAN ECD Granulocyte colony-stimulating factor receptor OS=Homo sapiens OX=9606 GN=CSF3R PE=1 SV=1	586	610	TRUE	1	1	HexNAc(6)Hex(7)Fuc(1)	Complex_F
AASQAGATN[NGlycan_2498.9039]STVL	AASQAGATNSTVL	Q99062	>sp|Q99062|CSF3R_HUMAN ECD Granulocyte colony-stimulating factor receptor OS=Homo sapiens OX=9606 GN=CSF3R PE=1 SV=1	586	610	TRUE	2	1	HexNAc(6)Hex(7)Fuc(1)	Complex_F
YHIHLMAASQAGATN[NGlycan_2789.9993]STVL	YHIHLMAASQAGATNSTVL	Q99062	>sp|Q99062|CSF3R_HUMAN ECD Granulocyte colony-stimulating factor receptor OS=Homo sapiens OX=9606 GN=CSF3R PE=1 SV=1	586	610	TRUE	1	1	HexNAc(6)Hex(7)Fuc(1)NeuAc(1)	Complex_AF
HIHLMAASQAGATN[NGlycan_2789.9993]STVLTLMTLTPHHH	HIHLMAASQAGATNSTVLTLMTLTPHHH	Q99062	>sp|Q99062|CSF3R_HUMAN ECD Granulocyte colony-stimulating factor receptor OS=Homo sapiens OX=9606 GN=CSF3R PE=1 SV=1	586	610	TRUE	1	1	HexNAc(6)Hex(7)Fuc(1)NeuAc(1)	Complex_AF
HIHLMAASQAGATN[NGlycan_2789.9993]STVLTLM	HIHLMAASQAGATNSTVLTLM	Q99062	>sp|Q99062|CSF3R_HUMAN ECD Granulocyte colony-stimulating factor receptor OS=Homo sapiens OX=9606 GN=CSF3R PE=1 SV=1	586	610	TRUE	4	1	HexNAc(6)Hex(7)Fuc(1)NeuAc(1)	Complex_AF
HIHLMAASQAGATN[NGlycan_2789.9993]STVLTL	HIHLMAASQAGATNSTVLTL	Q99062	>sp|Q99062|CSF3R_HUMAN ECD Granulocyte colony-stimulating factor receptor OS=Homo sapiens OX=9606 GN=CSF3R PE=1 SV=1	586	610	TRUE	3	1	HexNAc(6)Hex(7)Fuc(1)NeuAc(1)	Complex_AF
HIHLM[Oxidation]AASQAGATN[NGlycan_2789.9993]STVL	HIHLMAASQAGATNSTVL	Q99062	>sp|Q99062|CSF3R_HUMAN ECD Granulocyte colony-stimulating factor receptor OS=Homo sapiens OX=9606 GN=CSF3R PE=1 SV=1	586	610	TRUE	21	1	HexNAc(6)Hex(7)Fuc(1)NeuAc(1)	Complex_AF
HIHLMAASQAGATN[NGlycan_2789.9993]STVL	HIHLMAASQAGATNSTVL	Q99062	>sp|Q99062|CSF3R_HUMAN ECD Granulocyte colony-stimulating factor receptor OS=Homo sapiens OX=9606 GN=CSF3R PE=1 SV=1	586	610	TRUE	32	1	HexNAc(6)Hex(7)Fuc(1)NeuAc(1)	Complex_AF
AASQAGATN[NGlycan_2789.9993]STVL	AASQAGATNSTVL	Q99062	>sp|Q99062|CSF3R_HUMAN ECD Granulocyte colony-stimulating factor receptor OS=Homo sapiens OX=9606 GN=CSF3R PE=1 SV=1	586	610	TRUE	10	1	HexNAc(6)Hex(7)Fuc(1)NeuAc(1)	Complex_AF
GFVLHGLEPASLYHIHLM[Oxidation]AASQAGATN[NGlycan_2789.9993]STVLTLMTLTPHHHHH	GFVLHGLEPASLYHIHLMAASQAGATNSTVLTLMTLTPHHHHH	Q99062	>sp|Q99062|CSF3R_HUMAN ECD Granulocyte colony-stimulating factor receptor OS=Homo sapiens OX=9606 GN=CSF3R PE=1 SV=1	586	610	TRUE	1	1	HexNAc(6)Hex(7)Fuc(1)NeuAc(1)	Complex_AF
YHIHLMAASQAGATN[NGlycan_3081.0947]STVL	YHIHLMAASQAGATNSTVL	Q99062	>sp|Q99062|CSF3R_HUMAN ECD Granulocyte colony-stimulating factor receptor OS=Homo sapiens OX=9606 GN=CSF3R PE=1 SV=1	586	610	TRUE	1	1	HexNAc(6)Hex(7)Fuc(1)NeuAc(2)	Complex_AF
HIHLMAASQAGATN[NGlycan_3081.0947]STVLTLM	HIHLMAASQAGATNSTVLTLM	Q99062	>sp|Q99062|CSF3R_HUMAN ECD Granulocyte colony-stimulating factor receptor OS=Homo sapiens OX=9606 GN=CSF3R PE=1 SV=1	586	610	TRUE	19	1	HexNAc(6)Hex(7)Fuc(1)NeuAc(2)	Complex_AF
HIHLMAASQAGATN[NGlycan_3081.0947]STVLTL	HIHLMAASQAGATNSTVLTL	Q99062	>sp|Q99062|CSF3R_HUMAN ECD Granulocyte colony-stimulating factor receptor OS=Homo sapiens OX=9606 GN=CSF3R PE=1 SV=1	586	610	TRUE	1	1	HexNAc(6)Hex(7)Fuc(1)NeuAc(2)	Complex_AF
HIHLM[Oxidation]AASQAGATN[NGlycan_3081.0947]STVL	HIHLMAASQAGATNSTVL	Q99062	>sp|Q99062|CSF3R_HUMAN ECD Granulocyte colony-stimulating factor receptor OS=Homo sapiens OX=9606 GN=CSF3R PE=1 SV=1	586	610	TRUE	24	1	HexNAc(6)Hex(7)Fuc(1)NeuAc(2)	Complex_AF
HIHLMAASQAGATN[NGlycan_3081.0947]STVL	HIHLMAASQAGATNSTVL	Q99062	>sp|Q99062|CSF3R_HUMAN ECD Granulocyte colony-stimulating factor receptor OS=Homo sapiens OX=9606 GN=CSF3R PE=1 SV=1	586	610	TRUE	44	1	HexNAc(6)Hex(7)Fuc(1)NeuAc(2)	Complex_AF
HIHLMAASQAGATN[NGlycan_3372.1902]STVLTLM	HIHLMAASQAGATNSTVLTLM	Q99062	>sp|Q99062|CSF3R_HUMAN ECD Granulocyte colony-stimulating factor receptor OS=Homo sapiens OX=9606 GN=CSF3R PE=1 SV=1	586	610	TRUE	11	1	HexNAc(6)Hex(7)Fuc(1)NeuAc(3)	Complex_AF
HIHLMAASQAGATN[NGlycan_3372.1902]STVLTL	HIHLMAASQAGATNSTVLTL	Q99062	>sp|Q99062|CSF3R_HUMAN ECD Granulocyte colony-stimulating factor receptor OS=Homo sapiens OX=9606 GN=CSF3R PE=1 SV=1	586	610	TRUE	1	1	HexNAc(6)Hex(7)Fuc(1)NeuAc(3)	Complex_AF
HIHLM[Oxidation]AASQAGATN[NGlycan_3372.1902]STVL	HIHLMAASQAGATNSTVL	Q99062	>sp|Q99062|CSF3R_HUMAN ECD Granulocyte colony-stimulating factor receptor OS=Homo sapiens OX=9606 GN=CSF3R PE=1 SV=1	586	610	TRUE	5	1	HexNAc(6)Hex(7)Fuc(1)NeuAc(3)	Complex_AF
HIHLMAASQAGATN[NGlycan_3372.1902]STVL	HIHLMAASQAGATNSTVL	Q99062	>sp|Q99062|CSF3R_HUMAN ECD Granulocyte colony-stimulating factor receptor OS=Homo sapiens OX=9606 GN=CSF3R PE=1 SV=1	586	610	TRUE	19	1	HexNAc(6)Hex(7)Fuc(1)NeuAc(3)	Complex_AF
AASQAGATN[NGlycan_3372.1902]STVL	AASQAGATNSTVL	Q99062	>sp|Q99062|CSF3R_HUMAN ECD Granulocyte colony-stimulating factor receptor OS=Homo sapiens OX=9606 GN=CSF3R PE=1 SV=1	586	610	TRUE	1	1	HexNAc(6)Hex(7)Fuc(1)NeuAc(3)	Complex_AF
HIHLMAASQAGATN[NGlycan_3663.2856]STVL	HIHLMAASQAGATNSTVL	Q99062	>sp|Q99062|CSF3R_HUMAN ECD Granulocyte colony-stimulating factor receptor OS=Homo sapiens OX=9606 GN=CSF3R PE=1 SV=1	586	610	TRUE	23	1	HexNAc(6)Hex(7)Fuc(1)NeuAc(4)	Complex_AF
HIHLMAASQAGATN[NGlycan_2643.9414]STVLTLM[Oxidation]TLTPH	HIHLMAASQAGATNSTVLTLMTLTPH	Q99062	>sp|Q99062|CSF3R_HUMAN ECD Granulocyte colony-stimulating factor receptor OS=Homo sapiens OX=9606 GN=CSF3R PE=1 SV=1	586	610	TRUE	2	1	HexNAc(6)Hex(7)NeuAc(1)	Complex_A
HIHLMAASQAGATN[NGlycan_2643.9414]STVLTLM	HIHLMAASQAGATNSTVLTLM	Q99062	>sp|Q99062|CSF3R_HUMAN ECD Granulocyte colony-stimulating factor receptor OS=Homo sapiens OX=9606 GN=CSF3R PE=1 SV=1	586	610	TRUE	2	1	HexNAc(6)Hex(7)NeuAc(1)	Complex_A
HIHLM[Oxidation]AASQAGATN[NGlycan_2643.9414]STVL	HIHLMAASQAGATNSTVL	Q99062	>sp|Q99062|CSF3R_HUMAN ECD Granulocyte colony-stimulating factor receptor OS=Homo sapiens OX=9606 GN=CSF3R PE=1 SV=1	586	610	TRUE	6	1	HexNAc(6)Hex(7)NeuAc(1)	Complex_A
HIHLMAASQAGATN[NGlycan_2643.9414]STVL	HIHLMAASQAGATNSTVL	Q99062	>sp|Q99062|CSF3R_HUMAN ECD Granulocyte colony-stimulating factor receptor OS=Homo sapiens OX=9606 GN=CSF3R PE=1 SV=1	586	610	TRUE	3	1	HexNAc(6)Hex(7)NeuAc(1)	Complex_A
HIHLMAASQAGATN[NGlycan_2935.0368]STVLTLM	HIHLMAASQAGATNSTVLTLM	Q99062	>sp|Q99062|CSF3R_HUMAN ECD Granulocyte colony-stimulating factor receptor OS=Homo sapiens OX=9606 GN=CSF3R PE=1 SV=1	586	610	TRUE	3	1	HexNAc(6)Hex(7)NeuAc(2)	Complex_A
HIHLM[Oxidation]AASQAGATN[NGlycan_2935.0368]STVL	HIHLMAASQAGATNSTVL	Q99062	>sp|Q99062|CSF3R_HUMAN ECD Granulocyte colony-stimulating factor receptor OS=Homo sapiens OX=9606 GN=CSF3R PE=1 SV=1	586	610	TRUE	1	1	HexNAc(6)Hex(7)NeuAc(2)	Complex_A
HIHLMAASQAGATN[NGlycan_2935.0368]STVL	HIHLMAASQAGATNSTVL	Q99062	>sp|Q99062|CSF3R_HUMAN ECD Granulocyte colony-stimulating factor receptor OS=Homo sapiens OX=9606 GN=CSF3R PE=1 SV=1	586	610	TRUE	9	1	HexNAc(6)Hex(7)NeuAc(2)	Complex_A
HIHLM[Oxidation]AASQAGATN[NGlycan_3226.1323]STVL	HIHLMAASQAGATNSTVL	Q99062	>sp|Q99062|CSF3R_HUMAN ECD Granulocyte colony-stimulating factor receptor OS=Homo sapiens OX=9606 GN=CSF3R PE=1 SV=1	586	610	TRUE	1	1	HexNAc(6)Hex(7)NeuAc(3)	Complex_A
HIHLMAASQAGATN[NGlycan_3226.1323]STVL	HIHLMAASQAGATNSTVL	Q99062	>sp|Q99062|CSF3R_HUMAN ECD Granulocyte colony-stimulating factor receptor OS=Homo sapiens OX=9606 GN=CSF3R PE=1 SV=1	586	610	TRUE	16	1	HexNAc(6)Hex(7)NeuAc(3)	Complex_A
GFVLHGLEPASLYHIHLMAASQAGATN[NGlycan_3226.1323]STVLTLMTLTPHHHHH	GFVLHGLEPASLYHIHLMAASQAGATNSTVLTLMTLTPHHHHH	Q99062	>sp|Q99062|CSF3R_HUMAN ECD Granulocyte colony-stimulating factor receptor OS=Homo sapiens OX=9606 GN=CSF3R PE=1 SV=1	586	610	TRUE	2	1	HexNAc(6)Hex(7)NeuAc(3)	Complex_A
HIHLMAASQAGATN[NGlycan_3517.2277]STVL	HIHLMAASQAGATNSTVL	Q99062	>sp|Q99062|CSF3R_HUMAN ECD Granulocyte colony-stimulating factor receptor OS=Homo sapiens OX=9606 GN=CSF3R PE=1 SV=1	586	610	TRUE	7	1	HexNAc(6)Hex(7)NeuAc(4)	Complex_A
